# Supplementary material for: Chemical genomic analysis reveals the interplay between iron chelation, zinc homeostasis, and retromer function in the bioactivity of an ethanol adduct of the feijoa fruit–derived ellagitannin vescalagin
Source: G3 (Bethesda). 2024 May 28;14(7):jkae098. doi: 10.1093/g3journal/jkae098 (PMC11228861; doi:10.1093/g3journal/jkae098)
Supplement: jkae098_Supplementary_Data [file jkae098_supplementary_data.zip]

Archive with 2 entries (2 files):
- Supplemental_Material_Legends_G3-2024-405053.docx
- Supplemental_Table_1_G3-2024-405053.xlsx
