# Supplementary material for: Chemical genomic analysis reveals the interplay between iron chelation, zinc homeostasis, and retromer function in the bioactivity of an ethanol adduct of the feijoa fruit–derived ellagitannin vescalagin
Source: G3 (Bethesda). 2024 May 28;14(7):jkae098. doi: 10.1093/g3journal/jkae098 (PMC11228861; doi:10.1093/g3journal/jkae098)
Supplement: jkae098_Supplementary_Data [file jkae098_supplementary_data.zip › Supplemental_Table_1_G3-2024-405053.xlsx]

## Sheet: Sheet1
ORF	Gene	logFC	logCPM	LR	FDR
YGL255W	ZRT1	-7.08226	8.03421	24.503	0.00439757
YKL175W	ZRT3	-0.894216	8.64613	20.9183	0.010093
YNL294C	RIM21	1.46137	6.35253	20.7961	0.010093
YOR275C	RIM20	1.16713	7.37308	19.0183	0.0191846
YGR122W	YGR122W	1.53901	5.60648	17.4403	0.0351443
YER041W	YEN1	0.875951	7.90636	16.9575	0.0368992
YGL045W	RIM8	1.25993	6.53636	16.7088	0.0368992
YDR158W	HOM2	-1.28585	7.55599	15.9625	0.0478689
YGL046W	RIM8	1.37057	6.4959	15.1891	0.0640538
YHL027W	RIM101	1.58816	5.66279	14.9089	0.0668757
YJL206C-A	NCE101	0.750038	8.01444	13.6357	0.119577
YGL035C	MIG1	0.810341	7.19874	13.3629	0.126766
YDL100C	GET3	1.22328	6.12373	13.1305	0.129207
YDR269C	YDR269C	-1.32643	8.18833	13.0382	0.129207
YIL041W	GVP36	1.1827	8.57119	12.6121	0.15144
YGL251C	HFM1	1.51366	5.97568	12.2207	0.175073
YCR085W	YCR085W	0.718936	7.74822	12.0386	0.181678
YMR223W	UBP8	0.677103	8.15561	11.737	0.201751
YOR132W	VPS17	0.713182	7.03124	11.4324	0.223562
YPL174C	NIP100	-1.45097	6.30529	11.3502	0.223562
YPR065W	ROX1	-0.815426	10.09	11.1167	0.234673
YJL154C	VPS35	1.37974	4.97759	11.0833	0.234673
YML060W	OGG1	0.845497	6.83491	10.9993	0.234879
YER145C	FTR1	-1.03798	9.09778	10.762	0.255861
YGL148W	ARO2	1.57663	3.57589	10.4628	0.271254
YIL154C	IMP2'	2.8578	4.57717	10.4486	0.271254
YDR281C	PHM6	1.15038	6.50857	10.4362	0.271254
YOR030W	DFG16	1.22506	5.88789	10.1143	0.303452
YOR371C	GPB1	0.724135	7.52918	10.0974	0.303452
YJR139C	HOM6	-1.80755	5.44695	9.74485	0.355276
YNL323W	LEM3	1.20645	4.88012	9.59572	0.372888
YMR063W	RIM9	1.26988	4.48586	9.35559	0.406177
YOR246C	ENV9	1.03762	6.076	9.32419	0.406177
YPR064W	YPR064W	-0.726886	9.27907	9.13603	0.427396
YIL158W	AIM20	0.829857	7.49638	9.12322	0.427396
YPL155C	KIP2	0.490245	8.58007	9.06059	0.43
YMR058W	FET3	-1.26638	8.1379	8.98659	0.435663
YHL002W	HSE1	-0.423005	8.92247	8.88086	0.443478
YJL165C	HAL5	0.670889	8.43005	8.85798	0.443478
YBL043W	ECM13	-0.490751	8.71709	8.7679	0.452296
YAL024C	LTE1	-0.877479	8.87101	8.67578	0.452296
YMR299C	DYN3	-0.743799	6.8387	8.65222	0.452296
YJL204C	RCY1	1.08304	5.47308	8.64401	0.452296
YKL053W	YKL053W	0.522712	8.77315	8.4728	0.485605
YMR080C	NAM7	1.24937	4.9944	8.16812	0.561523
YJL136C	RPS21B	1.33116	4.82863	8.01549	0.597583
YPL154C	PEP4	-0.640433	7.42182	7.97554	0.597915
YJL150W	YJL150W	0.5871	7.81973	7.80132	0.633081
YML081W	TDA9	0.872887	6.7967	7.79681	0.633081
YPL262W	FUM1	1.14455	5.25296	7.67546	0.65671
YGR077C	PEX8	0.504408	8.35991	7.60445	0.65671
YGR165W	MRPS35	-0.482584	7.59436	7.57733	0.65671
YNL031C	HHT2	-4.40995	2.87009	7.57708	0.65671
YKL087C	CYT2	-0.530195	8.46042	7.55536	0.65671
YGR133W	PEX4	0.911885	6.42084	7.51053	0.661014
YIL029C	YIL029C	1.01322	8.25502	7.37614	0.699542
YDL179W	PCL9	-0.587482	8.05014	7.16345	0.767976
YJL211C	YJL211C	0.690106	7.83346	7.14551	0.767976
YDR329C	PEX3	0.786065	6.50065	7.00298	0.817466
YDR371W	CTS2	-0.403367	8.52903	6.90712	0.826787
YMR319C	FET4	1.75791	5.13229	6.87983	0.826787
YOR068C	VAM10	1.03582	5.95698	6.87345	0.826787
YOL093W	TRM10	-0.649918	7.22888	6.86537	0.826787
YOR140W	SFL1	0.525368	7.86379	6.69584	0.894958
YGL205W	POX1	1.32305	5.72804	6.6131	0.923076
YER103W	SSA4	-0.401845	8.89799	6.5748	0.928856
YGR092W	DBF2	-4.23898	2.22638	6.53422	0.936101
YHR073W	OSH3	0.492769	7.62155	6.46219	0.945405
YGL227W	VID30	0.615439	7.08263	6.44318	0.945405
YPR004C	AIM45	-0.516839	7.82592	6.43877	0.945405
YMR143W	RPS16A	1.34731	4.05162	6.39016	0.948613
YKR082W	NUP133	-4.24372	2.40695	6.38274	0.948613
YDR537C	YDR537C	0.565758	7.43428	6.29637	0.979736
YDR310C	SUM1	0.636707	6.26606	6.20121	0.979736
YMR026C	PEX12	1.47835	3.23196	6.18251	0.979736
YOL148C	SPT20	3.9192	1.9174	6.1714	0.979736
YOL110W	SHR5	-0.671522	7.33738	6.13591	0.979736
YLR171W	YLR171W	-0.584386	7.659	6.12123	0.979736
YNL115C	YNL115C	0.499578	7.68436	6.07918	0.979736
YAR014C	BUD14	1.13299	4.69121	6.06385	0.979736
YBL072C	RPS8A	1.13409	4.53228	6.04216	0.979736
YIL092W	YIL092W	0.653006	9.52022	6.00928	0.979736
YJR040W	GEF1	-1.18924	6.29295	5.95408	0.979736
YHL007C	STE20	0.743633	6.2604	5.94279	0.979736
YER161C	SPT2	-0.468883	8.8483	5.93225	0.979736
YBL093C	ROX3	3.46163	1.69991	5.92424	0.979736
YAL060W	BDH1	0.70768	7.20284	5.90247	0.979736
YNL167C	SKO1	0.491077	7.52948	5.8571	0.979736
YOR038C	HIR2	-0.541374	7.06333	5.82064	0.979736
YDR144C	MKC7	0.391055	8.2067	5.771	0.979736
YDR225W	HTA1	-0.989997	6.40082	5.76729	0.979736
YCR050C	YCR050C	1.03474	4.44463	5.713	0.979736
YJL121C	RPE1	1.48673	4.29246	5.66927	0.979736
YJL133W	MRS3	0.544614	8.44647	5.60805	0.979736
YPL178W	CBC2	1.07383	3.90521	5.60535	0.979736
YDL018C	ERP3	-0.366194	8.97927	5.55531	0.979736
YOR300W	YOR300W	-0.355101	8.66015	5.53672	0.979736
YNL288W	CAF40	0.521835	7.99988	5.43611	0.979736
YDR185C	UPS3	-0.411404	8.11924	5.42066	0.979736
YPL065W	VPS28	1.06491	4.34269	5.39628	0.979736
YBR058C	UBP14	-0.496453	8.38698	5.36725	0.979736
YAR015W	ADE1	0.74432	6.61786	5.32403	0.979736
YLR389C	STE23	-0.438183	7.84919	5.30463	0.979736
YIL050W	PCL7	0.490764	8.87745	5.27929	0.979736
YOR364W	YOR364W	0.543221	8.66591	5.26832	0.979736
YNL259C	ATX1	-0.996296	7.21418	5.24316	0.979736
YDR265W	PEX10	0.677249	6.76988	5.22926	0.979736
YLR425W	TUS1	-2.21968	5.47077	5.22191	0.979736
YGL167C	PMR1	2.47329	2.60089	5.20948	0.979736
YNL056W	OCA2	-0.504709	8.268	5.18501	0.979736
YIL148W	RPL40A	0.887683	5.13117	5.18362	0.979736
YJL212C	OPT1	0.337022	8.72554	5.17118	0.979736
YJL052W	TDH1	-0.46701	9.68608	5.12846	0.979736
YIL083C	CAB2	-0.971544	6.51111	5.12651	0.979736
YDL023C	YDL023C	0.882384	8.25166	5.12288	0.979736
YGL154C	LYS5	-0.630188	7.22455	5.07804	0.979736
YGL054C	ERV14	0.939725	3.93267	5.07244	0.979736
YIL161W	YIL161W	-0.343111	9.13273	5.03295	0.979736
YOR286W	RDL2	-0.37928	8.86591	5.02692	0.979736
YJL155C	FBP26	0.587487	7.07309	4.97184	0.979736
YCR087W	YCR087W	0.661529	6.65406	4.92013	0.979736
YMR135W-A	YMR135W-A	-0.374589	8.25689	4.9101	0.979736
YDR231C	COX20	-0.43474	8.29995	4.88364	0.979736
YDL183C	YDL183C	0.703716	6.92673	4.88295	0.979736
YJL094C	KHA1	-1.02513	6.59692	4.86766	0.979736
YOL003C	PFA4	0.849774	5.84527	4.86728	0.979736
YML069W	POB3	-3.81951	1.8815	4.8541	0.979736
YOL065C	INP54	-0.285304	9.18318	4.8341	0.979736
YLL056C	YLL056C	0.335649	8.94189	4.79098	0.979736
YAL055W	PEX22	0.856392	5.88835	4.77571	0.979736
YPL072W	UBP16	-0.339188	9.10612	4.77129	0.979736
YNL013C	YNL013C	0.325865	9.68635	4.75772	0.979736
YDR383C	NKP1	-0.468149	7.61141	4.74957	0.979736
YIL016W	SNL1	0.625181	7.58657	4.74526	0.979736
YIL001W	YIL001W	0.305774	10.4921	4.74048	0.979736
YLR185W	RPL37A	0.724177	5.58727	4.70192	0.979736
YHR012W	VPS29	-3.40555	2.63535	4.68419	0.979736
YPL139C	UME1	-0.662698	7.58189	4.68077	0.979736
YOL128C	YGK3	0.436652	7.36326	4.67632	0.979736
YOR267C	HRK1	-0.444875	8.61452	4.66959	0.979736
YKR047W	YKR047W	0.765796	6.44604	4.66865	0.979736
YGL067W	NPY1	0.407884	7.6402	4.63822	0.979736
YLR019W	PSR2	0.511091	7.84486	4.61262	0.979736
YNL070W	TOM7	0.595682	7.35726	4.5983	0.979736
YNR039C	ZRG17	-0.381073	8.10749	4.58603	0.979736
YBR153W	RIB7	-3.81914	1.93278	4.57836	0.979736
YNL329C	PEX6	0.526816	7.55355	4.57749	0.979736
YDL044C	MTF2	0.829209	6.59151	4.57168	0.979736
YMR102C	YMR102C	-0.346849	9.19872	4.56786	0.979736
YBR103W	SIF2	-0.461409	7.93157	4.53749	0.979736
YKL204W	EAP1	-3.65827	2.06417	4.53067	0.979736
YCR087C-A	YCR087C-A	0.545927	7.64601	4.52125	0.979736
YFR017C	IGD1	-0.284652	8.9991	4.5211	0.979736
YDL041W	YDL041W	1.93877	2.92987	4.50887	0.979736
YAL012W	CYS3	-3.79003	2.08652	4.50345	0.979736
YEL071W	DLD3	0.418978	8.36147	4.49672	0.979736
YGL155W	CDC43	3.4606	1.59865	4.49222	0.979736
YOL116W	MSN1	0.448994	7.12512	4.47339	0.979736
YNL207W	RIO2	2.93936	1.62363	4.46912	0.979736
YIL053W	GPP1	1.07778	6.58577	4.46346	0.979736
YCR059C	YIH1	0.438604	7.68022	4.45493	0.979736
YNL164C	IBD2	1.72338	2.38202	4.44801	0.979736
YOR327C	SNC2	0.413326	7.59659	4.44408	0.979736
YJR122W	IBA57	-0.695376	6.94947	4.42847	0.979736
YDL149W	ATG9	-0.342381	8.32285	4.42822	0.979736
YDR194C	MSS116	-3.55699	1.87462	4.41974	0.979736
YDL173W	PAR32	-0.690868	5.90407	4.40969	0.979736
YOR002W	ALG6	0.800437	5.37141	4.40823	0.979736
YKR020W	VPS51	1.70908	3.12165	4.4039	0.979736
YIL110W	HPM1	0.831663	7.48703	4.38338	0.979736
YGL039W	YGL039W	-0.439684	7.67893	4.38	0.979736
YGL005C	COG7	0.761461	5.51077	4.37643	0.979736
YJL215C	YJL215C	0.568553	9.62937	4.37379	0.979736
YBR031W	RPL4A	-0.439889	7.45826	4.37342	0.979736
YML021C	UNG1	0.582245	6.56229	4.36599	0.979736
YLR413W	INA1	-0.463234	7.77735	4.36551	0.979736
YJL180C	ATP12	1.19799	4.38047	4.36352	0.979736
YDR017C	KCS1	1.50335	3.13413	4.33501	0.979736
YHR117W	TOM71	-0.391739	8.00377	4.31415	0.979736
YNL147W	LSM7	1.06958	4.72315	4.30524	0.979736
YDR156W	RPA14	0.458948	7.98636	4.30036	0.979736
YOR131C	YOR131C	-0.389194	8.85327	4.3001	0.979736
YJL084C	ALY2	0.594054	8.25978	4.2895	0.979736
YDL052C	SLC1	0.304899	8.38972	4.28714	0.979736
YDR176W	NGG1	-3.72712	2.08159	4.28712	0.979736
YNL082W	PMS1	0.397094	8.08584	4.2819	0.979736
YBR115C	LYS2	2.55213	2.08206	4.27823	0.979736
YJL144W	YJL144W	0.436029	7.79151	4.2782	0.979736
YMR167W	MLH1	0.618842	7.09667	4.26865	0.979736
YPL263C	KEL3	0.381692	8.63819	4.26481	0.979736
YPL042C	SSN3	0.732384	6.14319	4.26123	0.979736
YDR203W	YDR203W	0.685072	5.41792	4.25737	0.979736
YDL190C	UFD2	0.40199	7.66027	4.25085	0.979736
YGR183C	QCR9	-3.38228	2.11824	4.23107	0.979736
YPR066W	UBA3	0.669893	6.38264	4.21674	0.979736
YJL193W	YJL193W	0.528045	7.09733	4.21611	0.979736
YIL125W	KGD1	-0.234771	9.50127	4.19745	0.979736
YPL106C	SSE1	1.15086	3.80314	4.15953	0.979736
YBR283C	SSH1	0.658209	6.24784	4.15098	0.979736
YMR054W	STV1	-0.572978	7.72763	4.14731	0.979736
YCR102C	YCR102C	0.463676	8.21353	4.13265	0.979736
YOR139C	YOR139C	0.547047	7.15275	4.1245	0.979736
YHR009C	TDA3	-0.334924	8.73142	4.11828	0.979736
YHR179W	OYE2	0.593708	7.28395	4.11016	0.979736
YDR517W	GRH1	-0.332196	9.56902	4.10663	0.979736
YNL077W	APJ1	0.469163	7.45359	4.10069	0.979736
YJR053W	BFA1	-0.422376	8.07532	4.0849	0.979736
YDR461W	MFA1	0.377307	8.07647	4.08393	0.979736
YIL011W	TIR3	-0.240284	10.2952	4.07638	0.979736
YGR200C	ELP2	1.02823	5.97992	4.04411	0.979736
YLR116W	MSL5	3.20026	1.56077	4.02331	0.979736
YPL037C	EGD1	0.500522	6.47631	4.0224	0.979736
YMR100W	MUB1	0.439254	7.4719	4.01797	0.979736
YMR224C	MRE11	-3.70503	2.11576	4.01389	0.979736
YDL223C	HBT1	0.503597	6.94381	4.01192	0.979736
YLR010C	TEN1	-3.12327	1.62585	4.00457	0.979736
YLR081W	GAL2	0.395106	7.68561	3.98112	0.979736
YHL025W	SNF6	-3.62466	1.96061	3.97527	0.979736
YIL065C	FIS1	0.759129	8.95901	3.95121	0.979736
YBR069C	TAT1	-0.521584	7.52378	3.93908	0.979736
YNL035C	YNL035C	-0.309399	9.18633	3.93651	0.979736
YOR095C	RKI1	-3.59057	2.05892	3.92306	0.979736
YJL169W	YJL169W	0.425387	7.71428	3.92305	0.979736
YJL210W	PEX2	0.337481	8.58795	3.91165	0.979736
YNL109W	YNL109W	0.554055	6.32848	3.90277	0.979736
YNL268W	LYP1	0.806242	5.10495	3.891	0.979736
YCR022C	YCR022C	-0.401209	7.85147	3.88778	0.979736
YDL136W	RPL35B	0.620625	6.48116	3.8875	0.979736
YJL129C	TRK1	2.93576	1.66355	3.88366	0.979736
YKR017C	HEL1	-0.509898	7.6846	3.87755	0.979736
YOR041C	YOR041C	-0.446315	7.8953	3.8775	0.979736
YPL128C	TBF1	-3.20889	1.69839	3.87573	0.979736
YDR392W	SPT3	-1.482	6.1882	3.86114	0.979736
YPL206C	PGC1	0.523324	7.46161	3.84963	0.979736
YAL023C	PMT2	1.53435	3.04979	3.8429	0.979736
YLR415C	YLR415C	0.491094	7.2058	3.84013	0.979736
YNR041C	COQ2	-0.289766	8.915	3.83752	0.979736
YFL051C	YFL051C	0.398815	7.55263	3.83242	0.979736
YMR154C	RIM13	1.10149	5.13417	3.83189	0.979736
YNL313C	EMW1	-3.61231	1.79131	3.82732	0.979736
YPR178W	PRP4	-3.53645	1.79628	3.82603	0.979736
YDL178W	DLD2	-0.334925	8.14173	3.82331	0.979736
YOR070C	GYP1	1.10548	5.01281	3.81274	0.979736
YFL040W	YFL040W	0.309005	8.70706	3.8049	0.979736
YIL039W	TED1	0.681623	6.93474	3.80247	0.979736
YKL200C	NA	0.724147	5.8985	3.78484	0.979736
YMR195W	ICY1	-0.324867	8.20767	3.77509	0.979736
YBL069W	AST1	-0.408417	7.85857	3.76316	0.979736
YBL066C	SEF1	-0.433982	8.1494	3.75396	0.979736
YLR246W	ERF2	-0.430888	7.78563	3.7414	0.979736
YCR084C	TUP1	1.92772	2.42976	3.73071	0.979736
YGL159W	YGL159W	-0.466719	7.85671	3.72429	0.979736
YNL273W	TOF1	-0.571222	6.63856	3.72137	0.979736
YBL051C	PIN4	0.852188	6.40072	3.71805	0.979736
YOR005C	DNL4	-0.297005	9.50127	3.71517	0.979736
YGR044C	RME1	-0.395269	7.75811	3.70527	0.979736
YGL163C	RAD54	0.709572	5.15987	3.70433	0.979736
YMR277W	FCP1	-4.15423	2.06202	3.69993	0.979736
YJR082C	EAF6	0.673124	6.33542	3.68888	0.979736
YMR174C	PAI3	-0.401658	7.93341	3.68789	0.979736
YJL158C	CIS3	0.367406	7.66966	3.67971	0.979736
YLR150W	STM1	-0.357383	9.2112	3.67684	0.979736
YJL067W	YJL067W	-0.299435	8.71508	3.66376	0.979736
YNL137C	NAM9	2.91104	1.66034	3.6613	0.979736
YBL071C	YBL071C	0.900228	6.48774	3.65592	0.979736
YLR130C	ZRT2	-0.335424	8.61161	3.63959	0.979736
YLL051C	FRE6	0.32756	8.76873	3.62785	0.979736
YGR258C	RAD2	0.437328	7.67622	3.62103	0.979736
YBR082C	UBC4	1.54569	2.54309	3.61428	0.979736
YOR110W	TFC7	-3.36966	1.84555	3.61228	0.979736
YPL047W	SGF11	0.579885	7.68555	3.60452	0.979736
YDR063W	AIM7	-0.440997	7.98878	3.60353	0.979736
YKL141W	SDH3	-3.56905	1.82161	3.60244	0.979736
YOR380W	RDR1	0.426091	6.89181	3.59875	0.979736
YDL064W	UBC9	2.90713	1.56113	3.59034	0.979736
YAR047C	YAR047C	0.494258	7.51997	3.58569	0.979736
YLR193C	UPS1	0.283928	9.41171	3.58557	0.979736
YPL123C	RNY1	-0.51331	7.3945	3.57669	0.979736
YER171W	RAD3	2.89196	1.56103	3.56879	0.979736
YML079W	YML079W	0.628956	6.91411	3.54912	0.979736
YGL236C	MTO1	0.684624	6.30556	3.53966	0.979736
YDR031W	MIX14	-0.349172	8.03289	3.51699	0.979736
YPR082C	DIB1	-3.59199	1.96358	3.51413	0.979736
YAR018C	KIN3	1.02384	4.72947	3.50961	0.979736
YHR003C	TCD1	-0.27911	8.85065	3.50588	0.979736
YDR428C	BNA7	0.300924	8.18643	3.50266	0.979736
YDL151C	BUD30	1.51116	2.8091	3.4877	0.979736
YMR258C	ROY1	-1.60292	3.27366	3.48764	0.979736
YGR088W	CTT1	-0.388173	8.15657	3.48664	0.979736
YNL097C	PHO23	-0.731777	6.21005	3.48067	0.979736
YLR007W	NSE1	-3.2306	1.6646	3.4755	0.979736
YOR369C	RPS12	-1.70067	2.69683	3.46209	0.979736
YIL051C	MMF1	-3.53934	1.93686	3.46116	0.979736
YPL265W	DIP5	0.409909	7.45628	3.45934	0.979736
YKL031W	YKL031W	-0.329035	7.82352	3.4586	0.979736
YLR444C	YLR444C	0.333765	7.92518	3.45566	0.979736
YEL053C	MAK10	0.634258	5.88075	3.45382	0.979736
YMR221C	YMR221C	0.440242	7.92316	3.45279	0.979736
YLR013W	GAT3	-0.245359	8.93027	3.4386	0.979736
YPL109C	YPL109C	-0.561007	7.9296	3.43516	0.979736
YAR044W	NA	0.597337	6.64796	3.42636	0.979736
YLR398C	SKI2	-0.405793	7.27299	3.42474	0.979736
YJL202C	YJL202C	-3.51451	1.85234	3.42298	0.979736
YBL001C	ECM15	-0.453463	7.68337	3.42166	0.979736
YLR152C	YLR152C	0.414554	7.74455	3.41134	0.979736
YMR070W	MOT3	0.500655	6.60868	3.41097	0.979736
YPL003W	ULA1	0.397247	7.7686	3.40913	0.979736
YBR098W	MMS4	-0.463411	7.36765	3.40856	0.979736
YDR505C	PSP1	0.329614	8.44518	3.40207	0.979736
YLR429W	CRN1	-0.369921	7.72374	3.3961	0.979736
YHR068W	DYS1	-3.34689	1.84725	3.39577	0.979736
YML013W	UBX2	0.901235	4.15846	3.37473	0.979736
YDR196C	CAB5	-3.30449	1.78564	3.36025	0.979736
YLR067C	PET309	-0.384154	7.82519	3.35568	0.979736
YLR391W	NA	0.429663	7.10565	3.35342	0.979736
YBR201W	DER1	-0.803571	7.85433	3.34795	0.979736
YGL258W	VEL1	0.372421	7.52379	3.34693	0.979736
YMR218C	TRS130	2.88726	1.84376	3.33777	0.979736
YJL059W	YHC3	-3.74957	1.86848	3.33729	0.979736
YPR188C	MLC2	0.361474	8.21271	3.33676	0.979736
YDR234W	LYS4	-0.299264	8.6497	3.33018	0.979736
YOL051W	GAL11	-1.661	3.8752	3.32598	0.979736
YOR292C	YOR292C	-0.376043	8.43493	3.32385	0.979736
YMR038C	CCS1	1.38276	2.96115	3.30792	0.979736
YER144C	UBP5	-0.359807	7.62739	3.30624	0.979736
YBR035C	PDX3	-3.43154	1.7962	3.30072	0.979736
YLR124W	YLR124W	-0.299957	8.42999	3.29771	0.979736
YNL292W	PUS4	-0.302057	8.64634	3.29444	0.979736
YMR158W-A	NA	-0.347461	7.80605	3.27857	0.979736
YJR077C	MIR1	0.368665	7.82472	3.27292	0.979736
YLR143W	DPH6	0.442412	6.62104	3.27148	0.979736
YLR436C	ECM30	0.646738	5.61316	3.26253	0.979736
YNR068C	YNR068C	0.655641	7.24884	3.26161	0.979736
YER084W	YER084W	0.511425	6.40575	3.25872	0.979736
YDR049W	VMS1	-0.395139	7.70152	3.25824	0.979736
YPL179W	PPQ1	0.51545	6.42944	3.25766	0.979736
YIL002C	INP51	0.400294	8.30814	3.25259	0.979736
YMR075W	RCO1	0.632727	7.00135	3.25143	0.979736
YOR055W	YOR055W	0.454646	7.28792	3.24731	0.979736
YJL049W	YJL049W	-0.393628	7.59077	3.24726	0.979736
YNL044W	YIP3	0.31841	8.10113	3.24709	0.979736
YFL046W	FMP32	0.413644	7.08564	3.23052	0.979736
YCL012W	NA	-0.243739	8.63676	3.22916	0.979736
YKL181W	PRS1	-3.34031	1.78781	3.22744	0.979736
YOR008C	SLG1	0.871152	5.02789	3.22268	0.979736
YGL086W	MAD1	-0.541171	7.00708	3.22128	0.979736
YKL091C	YKL091C	-0.230192	8.76666	3.21512	0.979736
YOR171C	LCB4	-0.354964	8.01571	3.20936	0.979736
YIL146C	ATG32	0.377439	9.07064	3.19916	0.979736
YPL194W	DDC1	0.304376	8.13495	3.19288	0.979736
YLR407W	YLR407W	0.771866	5.88656	3.18496	0.979736
YJL042W	MHP1	-0.18529	9.9647	3.1767	0.979736
YNL168C	FMP41	-0.339492	8.11192	3.1716	0.979736
YOL078W	AVO1	-3.22106	1.84856	3.17061	0.979736
YLL057C	JLP1	0.41384	8.09501	3.17024	0.979736
YKL187C	FAT3	0.472548	7.30164	3.16812	0.979736
YJL130C	URA2	0.40629	7.7505	3.1551	0.979736
YGL009C	LEU1	0.529991	6.89986	3.15058	0.979736
YOR269W	PAC1	-0.674184	6.81312	3.1435	0.979736
YCR079W	PTC6	0.851126	5.59187	3.13465	0.979736
YLR427W	MAG2	-0.429662	8.12149	3.1309	0.979736
YLR129W	DIP2	-3.15691	1.81529	3.10887	0.979736
YJR036C	HUL4	-0.311006	8.64474	3.10444	0.979736
YIL034C	CAP2	0.732507	4.82911	3.09124	0.979736
YPL153C	RAD53	-3.24166	1.76311	3.09004	0.979736
YOR123C	LEO1	-0.632624	6.75282	3.06613	0.979736
YDR320C	SWA2	0.863786	3.83117	3.06262	0.979736
YEL031W	SPF1	1.29263	2.80024	3.06093	0.979736
YAR030C	YAR030C	0.388511	8.30476	3.05906	0.979736
YML080W	DUS1	0.449969	7.41653	3.05844	0.979736
YDR155C	CPR1	0.275562	8.68883	3.0577	0.979736
YDR270W	CCC2	-0.818278	6.6955	3.05483	0.979736
YMR135C	GID8	0.447289	7.09886	3.04643	0.979736
YBR236C	ABD1	-2.86486	1.69507	3.03247	0.979736
YOR043W	WHI2	0.786959	7.96033	3.02596	0.979736
YFR010W	UBP6	-0.733096	6.59321	3.0239	0.979736
YER092W	IES5	-0.391504	8.25769	3.02056	0.979736
YJL047C	RTT101	0.70868	5.16803	3.01923	0.979736
YJR094C	IME1	-0.672472	7.45807	3.01121	0.979736
YBR094W	PBY1	-0.309318	8.23103	3.0073	0.979736
YLR282C	YLR282C	-0.419766	8.25326	3.00561	0.979736
YNR032W	PPG1	0.305319	8.11595	3.00361	0.979736
YCR053W	THR4	-3.79163	1.82518	2.99467	0.979736
YPL170W	DAP1	0.422757	8.02265	2.99379	0.979736
YPL086C	ELP3	0.856331	5.29989	2.99366	0.979736
YNL046W	YNL046W	-0.377502	7.71763	2.9869	0.979736
YNL295W	MRX6	0.275399	9.10145	2.98647	0.979736
YNL030W	HHF2	-1.05383	3.70918	2.98253	0.979736
YEL054C	RPL12A	0.820932	5.827	2.97704	0.979736
YFL019C	YFL019C	-0.255093	8.77983	2.97648	0.979736
YJR098C	YJR098C	0.290083	8.31131	2.97387	0.979736
YIL048W	NEO1	-3.38837	1.6649	2.97257	0.979736
YGR120C	COG2	-3.34186	1.73086	2.97174	0.979736
YLL054C	YLL054C	0.259277	9.04558	2.96855	0.979736
YNR028W	CPR8	-0.290954	7.98802	2.96759	0.979736
YMR105C	PGM2	-0.276622	9.22003	2.96547	0.979736
YPR010C	RPA135	-3.30767	1.72947	2.96413	0.979736
YGL160W	AIM14	-0.390463	7.78885	2.94966	0.979736
YNL032W	SIW14	-0.411985	7.45108	2.94755	0.979736
YPL177C	CUP9	0.571885	7.37073	2.94496	0.979736
YJL007C	YJL007C	0.396746	8.16017	2.94485	0.979736
YDL030W	PRP9	-3.22324	1.82128	2.93496	0.979736
YPL064C	CWC27	-0.353841	7.30636	2.92486	0.979736
YLR060W	FRS1	-3.23958	1.84938	2.92216	0.979736
YJR097W	JJJ3	0.420904	7.52988	2.92083	0.979736
YDR149C	YDR149C	-0.925567	4.57849	2.91721	0.979736
YER069W	ARG5	c6	-0.40498	7.59899	2.91713
YDR195W	REF2	0.770477	4.04087	2.91327	0.979736
YOR124C	UBP2	-0.275087	8.92853	2.89431	0.979736
YJL053W	PEP8	0.56882	6.15993	2.887	0.979736
YBR116C	YBR116C	-0.437059	7.9153	2.88636	0.979736
YLR259C	HSP60	-3.30232	1.69763	2.88428	0.979736
YCR049C	YCR049C	0.442208	6.98131	2.88357	0.979736
YJL004C	SYS1	0.693133	4.64572	2.87992	0.979736
YOL118C	YOL118C	0.371413	7.34616	2.87607	0.979736
YDR445C	YDR445C	-0.306902	8.15875	2.87285	0.979736
YMR022W	UBC7	0.479	7.26963	2.87143	0.979736
YJL017W	NA	-0.432233	8.67415	2.8709	0.979736
YGL249W	ZIP2	0.29074	8.19079	2.8676	0.979736
YLR299W	ECM38	-0.296494	8.76248	2.86088	0.979736
YOR202W	HIS3	0.406762	7.96609	2.85855	0.979736
YDR271C	YDR271C	-0.82271	6.40554	2.85688	0.979736
YNL304W	YPT11	0.258253	8.51289	2.85333	0.979736
YDR282C	MRX10	-0.373689	8.23731	2.8509	0.979736
YDR446W	ECM11	-0.552985	7.23028	2.84795	0.979736
YNR066C	YNR066C	0.282055	8.37062	2.84447	0.979736
YHR162W	MPC2	0.342119	8.131	2.84207	0.979736
YNL334C	SNO2	0.34231	8.06511	2.83779	0.979736
YGL177W	YGL177W	-0.343095	7.88248	2.83432	0.979736
YIL045W	PIG2	-0.304029	8.55848	2.83425	0.979736
YLR148W	PEP3	-3.16042	1.69859	2.83408	0.979736
YBL042C	FUI1	-1.16841	3.07655	2.83318	0.979736
YPR133C	SPN1	-3.16994	1.6658	2.83004	0.979736
YBR087W	RFC5	-2.90444	2.00641	2.82426	0.979736
YHR154W	RTT107	0.943008	4.18084	2.82134	0.979736
YGL076C	RPL7A	-3.17132	1.69943	2.81294	0.979736
YLR430W	SEN1	-2.93761	1.69885	2.81293	0.979736
YPL225W	YPL225W	0.272382	8.37048	2.80781	0.979736
YHR194W	MDM31	0.912481	4.34201	2.80691	0.979736
YDR166C	SEC5	-3.21242	1.96101	2.80677	0.979736
YDL048C	STP4	0.274274	8.20058	2.80172	0.979736
YGL007W	BRP1	-1.1593	3.56331	2.79994	0.979736
YIL009W	FAA3	-0.287868	8.29972	2.78775	0.979736
YMR303C	ADH2	-0.347781	7.98872	2.7861	0.979736
YIL013C	PDR11	-0.261392	9.37953	2.78302	0.979736
YJR135C	MCM22	0.399546	7.39669	2.78212	0.979736
YCR068W	ATG15	0.493229	7.08839	2.76863	0.979736
YKL058W	TOA2	-3.13688	1.82073	2.76531	0.979736
YDR375C	BCS1	-0.486253	7.59148	2.76428	0.979736
YDL227C	HO	0.200961	9.205	2.76178	0.979736
YGL023C	PIB2	0.616469	5.71363	2.75441	0.979736
YER052C	HOM3	-1.16074	4.06481	2.74754	0.979736
YAL021C	CCR4	2.21335	1.81222	2.74579	0.979736
YJL076W	NET1	-2.88077	1.72583	2.74472	0.979736
YLR452C	SST2	0.332266	8.06212	2.73733	0.979736
YDR355C	YDR355C	-3.35403	1.85174	2.73715	0.979736
YKL213C	DOA1	-0.641284	6.81138	2.73702	0.979736
YGR076C	MRPL25	0.430154	7.88324	2.73424	0.979736
YBR142W	MAK5	-2.87074	1.78647	2.72974	0.979736
YDR019C	GCV1	-0.303959	8.32408	2.72824	0.979736
YNL142W	MEP2	-0.26483	8.83109	2.72823	0.979736
YDL134C	PPH21	-0.455234	7.00321	2.71904	0.979736
YDR217C	RAD9	0.493866	6.85287	2.71725	0.979736
YFL041W	FET5	0.342261	7.96325	2.71707	0.979736
YDL072C	YET3	-0.240462	9.22873	2.71623	0.979736
YHR152W	SPO12	-0.354613	7.97235	2.71025	0.979736
YDR140W	MTQ2	0.932322	3.84743	2.7088	0.979736
YDL094C	YDL094C	0.292882	8.39018	2.70613	0.979736
YLR125W	YLR125W	-0.931934	4.62885	2.70601	0.979736
YDR508C	GNP1	0.316823	8.76995	2.69711	0.979736
YGL012W	ERG4	-1.18593	3.2895	2.6967	0.979736
YKR089C	TGL4	-0.226082	8.89552	2.69291	0.979736
YER056C	FCY2	-0.329483	8.84628	2.68844	0.979736
YLR253W	MCP2	-0.225788	9.4052	2.68655	0.979736
YJL147C	MRX5	0.317278	8.10732	2.68544	0.979736
YGR090W	UTP22	-2.89969	1.72967	2.68409	0.979736
YGR239C	PEX21	0.324412	8.21137	2.68302	0.979736
YLR294C	YLR294C	-0.416305	7.68476	2.68164	0.979736
YHL019C	APM2	-0.32382	7.38368	2.67561	0.979736
YDR411C	DFM1	-0.255396	8.84062	2.67079	0.979736
YBR036C	CSG2	-0.710076	5.82794	2.66955	0.979736
YBR194W	AIM4	0.867831	3.89575	2.66662	0.979736
YNL133C	FYV6	2.4173	2.02163	2.66643	0.979736
YGR028W	MSP1	0.320892	7.99838	2.66348	0.979736
YNL105W	RRT16	-0.260081	8.70858	2.66254	0.979736
YHR061C	GIC1	-0.387221	7.36862	2.66031	0.979736
YHR023W	MYO1	-3.37263	1.76302	2.65974	0.979736
YIL118W	RHO3	-3.46232	2.09515	2.6597	0.979736
YIL032C	YIL032C	-0.242774	8.9845	2.65718	0.979736
YNL087W	TCB2	-0.249254	9.10687	2.65626	0.979736
YGR235C	MIC26	-0.2709	8.93373	2.65582	0.979736
YNL242W	ATG2	-0.329452	7.45442	2.63609	0.979736
YOR256C	TRE2	-3.43847	1.76132	2.63607	0.979736
YFR044C	DUG1	0.271642	8.36977	2.6327	0.979736
YDR204W	COQ4	-0.467926	6.30553	2.62467	0.979736
YOR028C	CIN5	-0.228273	9.55805	2.61449	0.979736
YAR003W	SWD1	0.726708	4.55037	2.61353	0.979736
YDR135C	YCF1	0.402391	7.3774	2.60775	0.979736
YGR053C	YGR053C	-0.307053	8.43026	2.60645	0.979736
YDR409W	SIZ1	0.314838	8.10426	2.60315	0.979736
YER074W-A	YOS1	-3.13229	1.98219	2.6026	0.979736
YDR382W	RPP2B	-2.95566	1.6329	2.60041	0.979736
YML090W	YML090W	-0.233544	8.63721	2.59919	0.979736
YPL001W	HAT1	-0.283891	7.72251	2.59817	0.979736
YHR033W	YHR033W	-0.320514	7.87075	2.5949	0.979736
YFL049W	SWP82	0.457385	6.65256	2.59378	0.979736
YMR220W	ERG8	-3.18232	1.90733	2.58865	0.979736
YAR028W	YAR028W	0.497511	7.29928	2.58174	0.979736
YNL099C	OCA1	-0.244869	8.8044	2.58084	0.979736
YMR159C	ATG16	-0.34131	8.1141	2.57866	0.979736
YFL053W	DAK2	-0.312365	7.34512	2.57569	0.979736
YLR291C	GCD7	-2.878	1.66576	2.57258	0.979736
YBL062W	YBL062W	0.711228	6.00956	2.56754	0.979736
YBL076C	ILS1	-2.90122	1.66623	2.56442	0.979736
YKL060C	FBA1	-2.87651	1.73149	2.56205	0.979736
YEL017C-A	PMP2	-0.334756	8.35156	2.56056	0.979736
YML071C	COG8	0.695204	4.85522	2.55191	0.979736
YHL011C	PRS3	-1.53119	2.81294	2.54932	0.979736
YGR109C	CLB6	-0.302807	7.82414	2.54583	0.979736
YBR200W	BEM1	2.18327	1.75545	2.5422	0.979736
YCL005W	LDB16	-0.475537	6.52553	2.54094	0.979736
YKL036C	YKL036C	-2.98445	1.79278	2.54047	0.979736
YMR158W	MRPS8	2.18231	1.6296	2.53519	0.979736
YDL235C	YPD1	-3.27995	1.72786	2.53187	0.979736
YLR069C	MEF1	0.620453	4.80234	2.5302	0.979736
YPL056C	LCL1	-0.262862	8.61822	2.51947	0.979736
YNL252C	MRPL17	0.366909	7.95227	2.50703	0.979736
YIL094C	LYS12	-0.36585	7.28643	2.50615	0.979736
YER158C	YER158C	0.274089	8.21791	2.50562	0.979736
YPL230W	USV1	-0.295159	8.50274	2.50379	0.979736
YOL100W	PKH2	0.672947	5.75472	2.49934	0.979736
YOR237W	HES1	-0.358736	7.61822	2.49904	0.979736
YBL103C	RTG3	0.618162	5.80717	2.49852	0.979736
YLR235C	YLR235C	-2.19766	2.15729	2.49468	0.979736
YIR013C	GAT4	-0.216485	9.18952	2.49174	0.979736
YOL053W	AIM39	0.268738	8.56186	2.48935	0.979736
YOL096C	COQ3	-3.60531	1.85337	2.48859	0.979736
YCR045C	RRT12	0.587516	6.22014	2.48783	0.979736
YNL052W	COX5A	-0.19444	9.63856	2.48682	0.979736
YDR284C	DPP1	-0.317612	7.80398	2.47446	0.979736
YNR072W	HXT17	0.501163	5.99907	2.4719	0.979736
YDR205W	MSC2	-0.343109	7.88563	2.46734	0.979736
YJL149W	DAS1	0.590258	6.47591	2.46366	0.979736
YKL130C	SHE2	-0.277284	8.7959	2.45858	0.979736
YKL119C	VPH2	2.14581	1.62722	2.45742	0.979736
YHL005C	YHL005C	-0.241042	9.55499	2.45253	0.979736
YCL051W	LRE1	-0.214926	9.16831	2.45142	0.979736
YAL056W	GPB2	0.506593	7.06849	2.44969	0.979736
YLR169W	YLR169W	-0.368155	7.61637	2.44666	0.979736
YLR079W	SIC1	-1.57044	2.81269	2.44531	0.979736
YPL062W	YPL062W	0.543397	6.46739	2.44445	0.979736
YDR091C	RLI1	-2.90163	1.7855	2.44367	0.979736
YFR003C	YPI1	2.4869	1.56024	2.44203	0.979736
YFR051C	RET2	2.49314	1.5256	2.435	0.979736
YIL126W	STH1	2.49363	1.52286	2.43444	0.979736
YMR133W	REC114	0.241911	8.20416	2.43026	0.979736
YFR012W	DCV1	-0.259755	9.24204	2.42797	0.979736
YKR022C	NTR2	2.49971	1.48842	2.42724	0.979736
YEL008W	YEL008W	-0.317491	7.82623	2.42638	0.979736
YLR363C	NMD4	-0.346747	7.15617	2.42548	0.979736
YOL103W	ITR2	-0.24902	8.74244	2.42173	0.979736
YLL037W	YLL037W	2.16466	1.62836	2.42133	0.979736
YBR089W	YBR089W	-3.18145	1.84934	2.42101	0.979736
YOL143C	RIB4	-2.87322	1.66602	2.41965	0.979736
YDR387C	YDR387C	-0.49835	7.34537	2.41957	0.979736
YER101C	AST2	-0.259219	8.564	2.41924	0.979736
YAL001C	TFC3	1.38229	2.72248	2.4178	0.979736
YDL215C	GDH2	-0.325526	7.9522	2.41714	0.979736
YPL027W	SMA1	-0.336502	8.74219	2.41463	0.979736
YOR057W	SGT1	-3.12705	1.84951	2.41365	0.979736
YNL034W	YNL034W	-0.24585	9.50024	2.41341	0.979736
YLR223C	IFH1	2.16585	1.65844	2.4122	0.979736
YAL036C	RBG1	0.443676	7.11842	2.41033	0.979736
YDR491C	YDR491C	0.358285	7.17062	2.40853	0.979736
YBR170C	NPL4	2.16432	1.66058	2.40042	0.979736
YGR089W	NNF2	-0.280994	8.4455	2.39601	0.979736
YLR316C	TAD3	-3.11699	1.9557	2.39309	0.979736
YDL142C	CRD1	0.644532	7.18718	2.39189	0.979736
YDR242W	AMD2	-0.245815	8.23423	2.3833	0.979736
YOR040W	GLO4	-0.313487	8.3267	2.3804	0.979736
YNL225C	CNM67	-2.86784	1.81383	2.37717	0.979736
YDR167W	TAF10	-3.5402	1.91443	2.37476	0.979736
YGR151C	YGR151C	-0.35877	7.76792	2.37251	0.979736
YPR183W	DPM1	2.16073	1.62796	2.37248	0.979736
YBL058W	SHP1	1.38312	2.26404	2.36887	0.979736
YBL102W	SFT2	0.384705	8.26023	2.35918	0.979736
YIL134W	FLX1	1.14019	3.29756	2.35363	0.979736
YDR424C	DYN2	0.468375	6.54277	2.35336	0.979736
YLR323C	CWC24	-2.92057	1.72264	2.35187	0.979736
YHR206W	SKN7	-0.349323	8.57888	2.34974	0.979736
YDR415C	YDR415C	-0.230691	8.55022	2.34165	0.979736
YMR230W	RPS10B	0.529413	6.61696	2.3358	0.979736
YER175C	TMT1	0.303948	8.6268	2.33384	0.979736
YPL074W	YTA6	-0.277113	8.6747	2.33206	0.979736
YER126C	NSA2	-3.20297	1.69529	2.32993	0.979736
YKL073W	LHS1	0.560014	4.49821	2.32927	0.979736
YMR060C	SAM37	1.16648	2.96595	2.32781	0.979736
YOL076W	MDM20	-3.28638	1.72824	2.32646	0.979736
YBR196C	PGI1	2.15044	1.66631	2.32357	0.979736
YLL028W	TPO1	0.19158	9.67436	2.32214	0.979736
YPR162C	ORC4	-2.53721	1.66499	2.32041	0.979736
YER019W	ISC1	-0.725102	4.64758	2.31944	0.979736
YPL268W	PLC1	-3.0128	1.72573	2.31711	0.979736
YHR078W	YHR078W	-0.335489	7.94094	2.31614	0.979736
YBR279W	PAF1	-3.16387	1.85275	2.31385	0.979736
YLR351C	NIT3	-0.297187	8.23182	2.31017	0.979736
YGR042W	YGR042W	-0.244843	8.95568	2.30736	0.979736
YPL186C	UIP4	0.455699	6.81107	2.30645	0.979736
YFR016C	YFR016C	-0.250549	8.86516	2.30644	0.979736
YOR350C	MNE1	-0.379616	8.03016	2.30594	0.979736
YBR180W	DTR1	-0.207315	8.97365	2.30491	0.979736
YOL037C	YOL037C	-0.27025	8.38684	2.30468	0.979736
YKR064W	OAF3	-0.533461	8.45285	2.30386	0.979736
YLR312W-A	MRPL15	-0.218366	9.2299	2.30372	0.979736
YNL136W	EAF7	0.577698	5.1275	2.30165	0.979736
YGR229C	SMI1	0.719283	4.10203	2.30114	0.979736
YJR072C	NPA3	-3.19338	1.69918	2.29976	0.979736
YDR365C	ESF1	-3.17947	1.69604	2.29881	0.979736
YOR285W	RDL1	-0.199497	8.99	2.29758	0.979736
YKL154W	SRP102	-3.02309	1.84839	2.29237	0.979736
YOR325W	YOR325W	-0.363551	7.26351	2.29032	0.979736
YJR054W	KCH1	-0.243743	8.5319	2.29021	0.979736
YDR116C	MRPL1	0.363514	7.04448	2.28939	0.979736
YIR035C	YIR035C	0.307719	8.00931	2.28923	0.979736
YCL046W	YCL046W	0.252132	7.70276	2.2881	0.979736
YJL034W	KAR2	-3.13211	1.73145	2.28504	0.979736
YMR311C	GLC8	0.45334	7.02345	2.2823	0.979736
YLL018C	DPS1	-2.85081	1.75511	2.2799	0.979736
YPR070W	MED1	0.624609	5.83183	2.27969	0.979736
YLR252W	YLR252W	0.337123	7.20721	2.27521	0.979736
YGR103W	NOP7	-2.56094	1.72938	2.27408	0.979736
YDR427W	RPN9	-2.89031	1.72651	2.27226	0.979736
YBR219C	YBR219C	-0.330502	8.34496	2.27195	0.979736
YGR174C	CBP4	-0.318989	7.61293	2.27128	0.979736
YLR066W	SPC3	-2.90377	1.59849	2.2702	0.979736
YLR342W	FKS1	0.802293	4.67727	2.26405	0.979736
YLR276C	DBP9	-2.87971	1.6943	2.26198	0.979736
YDL224C	WHI4	0.275705	8.15809	2.26046	0.979736
YJL134W	LCB3	-0.366337	8.00027	2.25598	0.979736
YPR195C	YPR195C	0.276185	8.21557	2.25467	0.979736
YOR069W	VPS5	0.53197	5.92462	2.25321	0.979736
YKL079W	SMY1	0.434375	6.87375	2.25159	0.979736
YJL062W	LAS21	1.17535	3.65837	2.24984	0.979736
YDL077C	VAM6	-2.77612	1.73105	2.24814	0.979736
YOL047C	LDS2	-0.336814	7.76635	2.24716	0.979736
YBR047W	FMP23	-0.612055	7.9941	2.24541	0.979736
YHL030W	ECM29	0.34425	7.77243	2.2443	0.979736
YHR132C	ECM14	-0.28232	7.6464	2.24313	0.979736
YER097W	YER097W	-0.367197	7.63978	2.24103	0.979736
YOL050C	YOL050C	0.430436	6.88433	2.24069	0.979736
YLR330W	CHS5	0.667554	4.98852	2.24011	0.979736
YOR305W	RRG7	0.702157	6.2174	2.23963	0.979736
YGR069W	YGR069W	-0.303049	8.32495	2.23787	0.979736
YFR037C	RSC8	2.1434	1.62405	2.23158	0.979736
YMR127C	SAS2	-0.367142	7.50962	2.22856	0.979736
YGR208W	SER2	-0.485589	7.05836	2.22685	0.979736
YGL080W	MPC1	0.470617	6.24504	2.22086	0.979736
YPL060W	MFM1	0.343391	7.63923	2.21776	0.979736
YDR097C	MSH6	0.262969	7.82652	2.21515	0.979736
YOR176W	HEM15	-2.80084	1.7559	2.21439	0.979736
YKR029C	SET3	-0.284571	8.18818	2.21389	0.979736
YJL031C	BET4	-3.12078	1.69894	2.21159	0.979736
YOL005C	RPB11	-3.40224	1.85258	2.20668	0.979736
YLR359W	ADE13	-3.13005	1.66645	2.20666	0.979736
YOR194C	TOA1	-2.56892	1.62695	2.20418	0.979736
YBL003C	HTA2	-0.604606	7.72128	2.20199	0.979736
YIL022W	TIM44	2.61572	1.62718	2.20174	0.979736
YPR153W	YPR153W	-0.344972	7.86054	2.19777	0.979736
YNL029C	KTR5	0.789444	4.02197	2.19708	0.979736
YDR187C	YDR187C	-2.53836	1.7274	2.19647	0.979736
YPL013C	MRPS16	0.310735	8.0827	2.19569	0.979736
YEL032W	MCM3	-2.53068	1.63159	2.19559	0.979736
YOR360C	PDE2	0.588113	6.46102	2.19507	0.979736
YBL106C	SRO77	0.279434	7.98158	2.19267	0.979736
YJR092W	BUD4	-0.299172	8.2766	2.19197	0.979736
YNL038W	GPI15	-2.50742	1.75778	2.18877	0.979736
YOR063W	RPL3	2.13833	1.75576	2.18844	0.979736
YKL003C	MRP17	0.736606	4.38629	2.1857	0.979736
YJL054W	TIM54	-2.85201	1.78853	2.1844	0.979736
YNL239W	LAP3	0.349162	7.13343	2.18373	0.979736
YER083C	GET2	2.13146	1.86984	2.18353	0.979736
YOR209C	NPT1	-0.773668	4.09859	2.18318	0.979736
YPR033C	HTS1	-2.49258	1.6292	2.18214	0.979736
YKL173W	SNU114	2.09958	1.75584	2.18062	0.979736
YNR010W	CSE2	0.712884	5.87193	2.17951	0.979736
YMR190C	SGS1	0.587361	4.91653	2.17789	0.979736
YCL041C	YCL041C	-2.83707	1.78609	2.17786	0.979736
YGL026C	TRP5	0.658294	5.79332	2.1775	0.979736
YKL086W	SRX1	-0.588872	7.52486	2.17721	0.979736
YKL052C	ASK1	-2.55952	1.78923	2.177	0.979736
YLL049W	LDB18	-0.561093	7.2369	2.17679	0.979736
YNL110C	NOP15	-2.49415	1.62709	2.17668	0.979736
YIL133C	RPL16A	0.434895	6.0872	2.17599	0.979736
YLR387C	REH1	0.25739	7.87916	2.17266	0.979736
YLR065C	ENV10	-0.745523	6.06976	2.16774	0.979736
YHR043C	DOG2	-0.314483	8.56863	2.16519	0.979736
YLR104W	LCL2	-0.205034	9.79539	2.16448	0.979736
YMR088C	VBA1	0.234121	8.39349	2.16258	0.979736
YCR077C	PAT1	1.06611	2.89959	2.15942	0.979736
YEL012W	UBC8	0.414602	7.54955	2.15793	0.979736
YFR046C	CNN1	-0.288304	7.64976	2.1577	0.979736
YPR184W	GDB1	0.306503	7.90262	2.15332	0.979736
YGR211W	ZPR1	-2.61564	1.75296	2.15315	0.979736
YGR262C	BUD32	-2.56831	1.66428	2.14959	0.979736
YHR051W	COX6	0.681932	6.68424	2.14893	0.979736
YOL152W	FRE7	0.199461	9.01395	2.14794	0.979736
YLL034C	RIX7	2.13333	1.59577	2.14482	0.979736
YDR283C	GCN2	-0.258136	8.62879	2.14461	0.979736
YDR328C	SKP1	2.09447	1.78576	2.14403	0.979736
YKR052C	MRS4	-0.540285	6.88489	2.14231	0.979736
YOL013W-A	YOL013W-A	0.317541	7.70636	2.14147	0.979736
YDR118W	APC4	-3.02397	1.73299	2.14117	0.979736
YLR378C	SEC61	2.12599	1.59505	2.14102	0.979736
YNL333W	SNZ2	0.28857	8.38077	2.14032	0.979736
YMR121C	RPL15B	0.231572	8.35906	2.13736	0.979736
YGL125W	MET13	-0.476054	8.24095	2.13673	0.979736
YKL019W	RAM2	-2.80055	1.66375	2.13627	0.979736
YLR295C	ATP14	0.917322	3.82092	2.13464	0.979736
YGL022W	STT3	2.13179	1.56129	2.13121	0.979736
YER165W	PAB1	2.13178	1.56122	2.13118	0.979736
YLR317W	YLR317W	-2.5273	1.78874	2.13077	0.979736
YMR113W	FOL3	-3.17728	1.73149	2.13005	0.979736
YBR151W	APD1	0.395457	7.56631	2.12745	0.979736
YCL053C	NA	2.12419	1.55973	2.12682	0.979736
YJL189W	RPL39	2.13023	1.52618	2.11735	0.979736
YGL018C	JAC1	2.13018	1.52501	2.11689	0.979736
YMR033W	ARP9	2.13018	1.52501	2.11689	0.979736
YPL215W	CBP3	-0.426996	6.80599	2.11333	0.979736
YOR157C	PUP1	2.12245	1.5252	2.11294	0.979736
YBL035C	POL12	2.12245	1.52513	2.11291	0.979736
YDR478W	SNM1	-3.02571	1.69961	2.11173	0.979736
YDL240W	LRG1	0.399205	6.61624	2.10986	0.979736
YHR143W-A	RPC10	2.12855	1.48786	2.10223	0.979736
YJR123W	RPS5	2.12855	1.48786	2.10223	0.979736
YOR022C	YOR022C	-0.290977	8.3216	2.10218	0.979736
YLR025W	SNF7	1.19347	2.29986	2.10002	0.979736
YGL237C	HAP2	-0.324333	7.75882	2.09937	0.979736
YDL140C	RPO21	2.12059	1.48798	2.098	0.979736
YOR283W	YOR283W	-0.245137	8.14266	2.0973	0.979736
YOR047C	STD1	-0.294572	8.0168	2.09343	0.979736
YER163C	GCG1	0.22901	8.87616	2.09217	0.979736
YGL194C	HOS2	-0.273965	7.89811	2.0913	0.979736
YLR221C	RSA3	-0.27595	7.7711	2.09116	0.979736
YMR251W-A	HOR7	0.266227	7.91573	2.08967	0.979736
YDR354W	TRP4	-0.308345	7.9285	2.08695	0.979736
YCR028C	FEN2	2.09773	1.59452	2.08694	0.979736
YDR238C	SEC26	-2.86911	1.88068	2.08655	0.979736
YBL018C	POP8	2.09764	1.59243	2.08616	0.979736
YBR167C	POP7	2.09756	1.59075	2.08553	0.979736
YKR088C	TVP38	0.248142	8.75313	2.08372	0.979736
YGL152C	YGL152C	0.447455	7.16865	2.08201	0.979736
YBR004C	GPI18	-2.64835	1.75739	2.07425	0.979736
YBR029C	CDS1	2.09621	1.56003	2.07399	0.979736
YNR040W	YNR040W	0.218359	8.96281	2.07377	0.979736
YNL006W	LST8	2.08498	1.59116	2.07374	0.979736
YEL026W	SNU13	2.09615	1.55873	2.0735	0.979736
YBL046W	PSY4	0.468084	5.88184	2.07343	0.979736
YDL125C	HNT1	-0.343643	6.97249	2.07115	0.979736
YBR209W	YBR209W	0.935617	3.17481	2.06903	0.979736
YLR113W	HOG1	-0.270236	8.74131	2.06714	0.979736
YML105C	SEC65	-2.89901	1.66372	2.06707	0.979736
YMR066W	SOV1	-2.91586	1.69953	2.063	0.979736
YGR249W	MGA1	-0.263752	8.29573	2.06278	0.979736
YCR072C	RSA4	2.08343	1.56011	2.06194	0.979736
YNL181W	YNL181W	2.08328	1.55719	2.06083	0.979736
YLR293C	GSP1	2.09463	1.52379	2.06036	0.979736
YMR314W	PRE5	2.08321	1.55565	2.06024	0.979736
YER068W	MOT2	-2.5129	1.78684	2.06013	0.979736
YKL192C	ACP1	2.0945	1.52082	2.05925	0.979736
YOR013W	IRC11	-0.266836	8.57047	2.05856	0.979736
YKR007W	MEH1	0.424382	6.27948	2.04911	0.979736
YMR091C	NPL6	2.08162	1.52372	2.0481	0.979736
YGL121C	GPG1	-0.170972	9.21915	2.04685	0.979736
YBL026W	LSM2	2.09302	1.48661	2.04639	0.979736
YNL240C	NAR1	2.09302	1.48661	2.04639	0.979736
YOR329C	SCD5	-2.52156	1.6624	2.04133	0.979736
YDR527W	RBA50	-2.84274	1.75677	2.03559	0.979736
YPR128C	ANT1	-0.3233	7.80856	2.03555	0.979736
YBL033C	RIB1	2.07979	1.48654	2.03399	0.979736
YDL042C	SIR2	2.07979	1.48654	2.03399	0.979736
YNL183C	NPR1	0.488664	6.78407	2.03022	0.979736
YPR125W	YLH47	-0.201501	8.83271	2.02971	0.979736
YOR006C	TSR3	0.299106	7.9847	2.02943	0.979736
YKL179C	COY1	-0.32187	7.76173	2.02839	0.979736
YLR414C	PUN1	-0.343977	8.14902	2.02303	0.979736
YGL158W	RCK1	-0.282997	8.00969	2.02249	0.979736
YNL175C	NOP13	0.316462	7.60088	2.02245	0.979736
YPL214C	THI6	0.229594	9.12485	2.02208	0.979736
YDR507C	GIN4	1.30175	4.60576	2.02003	0.979736
YML015C	TAF11	-2.44636	1.75205	2.01798	0.979736
YKL089W	MIF2	-2.73191	1.69438	2.01511	0.979736
YPR164W	MMS1	0.637703	3.77913	2.01484	0.979736
YDL185W	VMA1	-2.95859	1.69986	2.01444	0.979736
YDL226C	GCS1	1.15433	3.21721	2.01338	0.979736
YPL044C	YPL044C	-2.65927	1.66292	2.01096	0.979736
YKL153W	YKL153W	-3.60665	1.73213	2.01096	0.979736
YER022W	SRB4	-3.17552	1.82564	2.0089	0.979736
YOL043C	NTG2	-0.216833	8.75121	2.00731	0.979736
YKL090W	CUE2	-0.328124	8.57964	2.00701	0.979736
YBR230C	OM14	0.329214	7.9509	2.00611	0.979736
YGR010W	NMA2	-0.231138	8.1745	2.00254	0.979736
YKL033W-A	YKL033W-A	0.372897	7.08361	2.00245	0.979736
YEL042W	GDA1	0.383977	7.6889	2.00087	0.979736
YJR102C	VPS25	1.83996	2.48094	1.99811	0.979736
YDR298C	ATP5	-0.332532	8.31644	1.99742	0.979736
YLR080W	EMP46	-0.342556	7.35924	1.99178	0.979736
YPR134W	MSS18	-1.43535	2.51282	1.99158	0.979736
YML062C	MFT1	-0.784613	4.90312	1.9915	0.979736
YKL051W	SFK1	-0.301082	7.81451	1.99036	0.979736
YGR277C	CAB4	-2.50791	1.66366	1.98861	0.979736
YGR276C	RNH70	0.334637	7.85353	1.97898	0.979736
YPR088C	SRP54	-2.64869	1.75919	1.97892	0.979736
YNL260C	LTO1	-2.51818	1.72676	1.97869	0.979736
YPR028W	YOP1	-0.219712	8.61464	1.97831	0.979736
YOR374W	ALD4	0.308214	7.57535	1.97831	0.979736
YPR097W	YPR097W	-0.315278	7.6757	1.97793	0.979736
YDR180W	SCC2	-2.50697	1.66351	1.97494	0.979736
YMR211W	DML1	-2.4796	1.69153	1.97396	0.979736
YFL032W	YFL032W	-0.49657	6.52314	1.97298	0.979736
YBR270C	BIT2	0.258807	7.88781	1.97088	0.979736
YKL131W	YKL131W	-0.173165	9.92715	1.96829	0.979736
YKR046C	PET10	0.260168	8.10141	1.96736	0.979736
YDR273W	DON1	-0.213189	8.26849	1.9668	0.979736
YCL008C	STP22	1.00308	3.53714	1.96327	0.979736
YGL233W	SEC15	-2.56961	1.82078	1.95772	0.979736
YPR067W	ISA2	-0.429273	6.9092	1.95583	0.979736
YDR425W	SNX41	-0.250969	8.78659	1.95513	0.979736
YPR023C	EAF3	0.351674	7.579	1.95442	0.979736
YDL101C	DUN1	-2.48236	1.69347	1.95396	0.979736
YPL228W	CET1	-2.89783	1.63135	1.95371	0.979736
YMR149W	SWP1	-2.58756	1.73008	1.9526	0.979736
YDL213C	NOP6	0.761555	4.49741	1.9517	0.979736
YLR120C	YPS1	-0.281174	8.24057	1.95146	0.979736
YDR468C	TLG1	-2.84305	1.69614	1.95049	0.979736
YLR278C	YLR278C	0.28918	7.73807	1.94979	0.979736
YDL066W	IDP1	-0.557335	7.04566	1.94877	0.979736
YLR047C	FRE8	0.516473	5.86822	1.94784	0.979736
YMR295C	YMR295C	-0.393695	7.48222	1.94633	0.979736
YBR195C	MSI1	-0.362792	6.93014	1.94511	0.979736
YKL002W	DID4	-1.33026	3.14131	1.94453	0.979736
YHR032W	ERC1	0.254652	8.0822	1.94289	0.979736
YLR001C	YLR001C	-0.246095	7.96005	1.94231	0.979736
YAR035W	YAT1	0.387762	7.29017	1.94224	0.979736
YHR188C	GPI16	-2.49543	1.69475	1.94153	0.979736
YIL014W	MNT3	-0.258702	8.56938	1.9407	0.979736
YGL165C	YGL165C	0.278633	7.90686	1.93689	0.979736
YGL095C	VPS45	-2.54788	1.69748	1.93628	0.979736
YNR022C	MRPL50	0.664024	3.8937	1.93549	0.979736
YMR304W	UBP15	0.349187	6.50893	1.93447	0.979736
YOR311C	DGK1	-0.710257	5.02545	1.9342	0.979736
YJL039C	NUP192	-2.89834	1.7307	1.93317	0.979736
YBR296C	PHO89	0.413058	6.86736	1.93303	0.979736
YAL059W	ECM1	0.636907	5.70322	1.92937	0.979736
YDR303C	RSC3	-2.59613	1.63191	1.92872	0.979736
YOL089C	HAL9	0.49905	6.58627	1.92834	0.979736
YHR108W	GGA2	0.272812	8.21783	1.92723	0.979736
YOL082W	ATG19	-0.301807	8.25283	1.92614	0.979736
YCR016W	YCR016W	0.252201	8.0294	1.92521	0.979736
YKL039W	PTM1	0.258527	8.71037	1.92455	0.979736
YFL034W	YFL034W	0.273374	7.75648	1.92375	0.979736
YHR018C	ARG4	-0.547088	6.7056	1.92298	0.979736
YKR003W	OSH6	-0.292922	7.85202	1.92205	0.979736
YER104W	RTT105	-2.89813	1.69832	1.92127	0.979736
YKL092C	BUD2	-0.38453	8.10761	1.91931	0.979736
YOR012W	YOR012W	-0.260241	8.35553	1.91913	0.979736
YGR082W	TOM20	2.06533	1.66084	1.91785	0.979736
YOL072W	THP1	1.54967	2.14215	1.91782	0.979736
YPL119C	DBP1	-0.3037	7.92127	1.91593	0.979736
YMR176W	ECM5	-0.207366	9.17016	1.91479	0.979736
YLR140W	YLR140W	-2.51468	1.85234	1.91383	0.979736
YLR370C	ARC18	-0.570425	6.25856	1.91266	0.979736
YNL131W	TOM22	-2.54798	1.73095	1.91231	0.979736
YPR135W	CTF4	-1.98855	2.20692	1.91226	0.979736
YLR030W	YLR030W	-0.212462	8.31183	1.91191	0.979736
YDR043C	NRG1	-0.294161	8.21767	1.90823	0.979736
YLR275W	SMD2	-2.84144	1.66579	1.90708	0.979736
YGR065C	VHT1	2.10791	1.69491	1.90641	0.979736
YBR100W	NA	-0.238218	8.50496	1.90537	0.979736
YOR356W	CIR2	-0.251084	8.17711	1.90094	0.979736
YGL171W	ROK1	-2.89776	1.8808	1.89957	0.979736
YBR256C	RIB5	-2.62439	1.59396	1.89948	0.979736
YNL154C	YCK2	0.266263	8.06541	1.89793	0.979736
YNL324W	YNL324W	0.448608	6.54597	1.89448	0.979736
YLR055C	SPT8	-0.422063	8.47028	1.89427	0.979736
YGR190C	YGR190C	-2.50146	1.87795	1.89378	0.979736
YLL025W	PAU17	-0.243688	8.80449	1.89375	0.979736
YPL100W	ATG21	-0.228966	8.18937	1.89355	0.979736
YLR402W	YLR402W	0.754637	4.82227	1.89302	0.979736
YIL101C	XBP1	-0.271612	8.2765	1.8917	0.979736
YLR041W	YLR041W	0.320033	7.61429	1.88744	0.979736
YER142C	MAG1	0.236139	8.42981	1.88547	0.979736
YBR023C	CHS3	0.903964	3.5521	1.88347	0.979736
YJL077C	ICS3	0.285508	7.84232	1.88078	0.979736
YGL201C	MCM6	-3.40552	1.85897	1.88009	0.979736
YOR016C	ERP4	-0.559827	6.89403	1.87985	0.979736
YKL084W	HOT13	-0.305562	7.74268	1.87905	0.979736
YFR034C	PHO4	-0.937642	3.80976	1.87895	0.979736
YMR236W	TAF9	-2.58945	1.59774	1.87669	0.979736
YLR024C	UBR2	-2.59628	1.59728	1.87663	0.979736
YMR268C	PRP24	-2.4436	1.81986	1.87567	0.979736
YPL046C	ELC1	-0.299799	8.09211	1.87453	0.979736
YHR074W	QNS1	-2.60306	1.5951	1.87422	0.979736
YLR181C	VTA1	-0.320088	8.1175	1.8706	0.979736
YPL148C	PPT2	-0.220223	8.65022	1.8695	0.979736
YHR105W	YPT35	-0.266155	8.95013	1.8681	0.979736
YCL050C	APA1	0.250954	8.62598	1.86555	0.979736
YJR075W	HOC1	-0.59862	5.78922	1.86139	0.979736
YIL063C	YRB2	-2.49914	1.72578	1.85891	0.979736
YNL232W	CSL4	-2.5698	1.59806	1.85869	0.979736
YMR194C-A	YMR194C-A	-0.243213	8.00055	1.85255	0.979736
YHR025W	THR1	-2.56979	2.00483	1.84711	0.979736
YBR071W	YBR071W	0.284621	7.71441	1.84621	0.979736
YEL025C	YEL025C	0.250362	8.38014	1.84587	0.979736
YMR193W	MRPL24	0.423964	6.83591	1.84538	0.979736
YHR004C	NEM1	0.776446	4.32609	1.84487	0.979736
YLR183C	TOS4	-0.191744	8.92771	1.8405	0.979736
YDL105W	NSE4	-2.57243	1.56133	1.83984	0.979736
YFL031W	HAC1	-0.34771	7.12251	1.83854	0.979736
YMR200W	ROT1	-2.57248	1.7615	1.83726	0.979736
YHL017W	YHL017W	-0.211445	8.25137	1.83654	0.979736
YCR001W	YCR001W	-0.28356	8.23998	1.83612	0.979736
YAL046C	AIM1	0.502674	6.41355	1.83514	0.979736
YIL078W	THS1	-2.54807	1.59752	1.83342	0.979736
YMR213W	CEF1	-2.55339	1.56251	1.8263	0.979736
YLL043W	FPS1	0.661355	5.06531	1.82227	0.979736
YNL165W	YNL165W	1.17692	2.54604	1.82199	0.979736
YHR130C	YHR130C	-0.308042	7.98976	1.81986	0.979736
YOL081W	IRA2	0.582829	4.76663	1.81887	0.979736
YIL100W	YIL100W	0.355911	7.28302	1.81731	0.979736
YMR151W	YIM2	0.797129	4.44395	1.81687	0.979736
YAL051W	OAF1	0.391101	7.56345	1.81678	0.979736
YIL150C	MCM10	2.08831	1.63112	1.81571	0.979736
YFL038C	YPT1	-2.57296	1.66205	1.81244	0.979736
YLR004C	THI73	0.1967	8.69728	1.81206	0.979736
YKL040C	NFU1	0.317936	7.82465	1.81006	0.979736
YOR313C	SPS4	-0.254331	8.468	1.80812	0.979736
YPL193W	RSA1	0.809912	3.5486	1.80794	0.979736
YJL037W	IRC18	-0.270194	8.25657	1.80775	0.979736
YJR093C	FIP1	-2.49556	1.66515	1.80454	0.979736
YDR096W	GIS1	-0.275417	8.4082	1.80256	0.979736
YDR339C	FCF1	-2.52988	1.56202	1.80189	0.979736
YPR145W	ASN1	-0.248865	7.75129	1.79987	0.979736
YKL088W	CAB3	-2.50856	1.59711	1.79922	0.979736
YCR107W	AAD3	-0.213387	8.56508	1.79729	0.979736
YNL188W	KAR1	-3.17248	1.69884	1.79712	0.979736
YHR008C	SOD2	0.80455	3.84833	1.79691	0.979736
YPL126W	NAN1	-2.55287	1.88363	1.79509	0.979736
YOR310C	NOP58	-2.63139	1.63424	1.79484	0.979736
YDR170C	SEC7	-2.57337	1.78976	1.78983	0.979736
YPL199C	YPL199C	0.307801	7.81447	1.78504	0.979736
YGL011C	SCL1	-2.49474	1.5939	1.78101	0.979736
YAL058C-A	NA	0.550123	6.40667	1.78046	0.979736
YGL149W	YGL149W	-0.177081	9.24549	1.78005	0.979736
YLR077W	FMP25	-0.265863	8.18224	1.77922	0.979736
YBR284W	YBR284W	0.383276	7.49209	1.77785	0.979736
YPR152C	URN1	-0.18159	8.82943	1.77376	0.979736
YGR156W	PTI1	-2.71079	1.63233	1.77246	0.979736
YDL219W	DTD1	-0.283575	7.42842	1.77192	0.979736
YKR084C	HBS1	0.446397	6.01239	1.77171	0.979736
YKL112W	ABF1	-2.48056	1.59616	1.76985	0.979736
YER133W	GLC7	-2.69373	1.63241	1.76666	0.979736
YHR186C	KOG1	-2.4784	1.59544	1.76664	0.979736
YKL176C	LST4	0.434954	5.67149	1.76338	0.979736
YKL066W	YKL066W	-0.435053	7.17027	1.76147	0.979736
YDL135C	RDI1	-0.502715	7.15519	1.75903	0.979736
YCL017C	NFS1	-2.43791	1.62936	1.75879	0.979736
YDR047W	HEM12	-2.57392	1.62713	1.75587	0.979736
YAL066W	YAL066W	0.423391	6.76109	1.75511	0.979736
YNR044W	AGA1	0.84141	3.24945	1.75502	0.979736
YBR002C	RER2	-2.50622	1.6327	1.75492	0.979736
YOR136W	IDH2	-2.50618	1.6327	1.75422	0.979736
YDR373W	FRQ1	-2.46445	1.59424	1.75057	0.979736
YNL065W	AQR1	-0.218113	8.9583	1.74764	0.979736
YER082C	UTP7	-2.54783	1.63075	1.74729	0.979736
YCR067C	SED4	0.191274	8.40954	1.74531	0.979736
YDR307W	PMT7	-0.288238	7.26978	1.74486	0.979736
YOR104W	PIN2	0.607027	5.13415	1.74303	0.979736
YDR108W	TRS85	0.509172	5.62878	1.7428	0.979736
YNL123W	NMA111	-0.267772	8.00434	1.74014	0.979736
YLR236C	YLR236C	-0.592814	8.16591	1.73941	0.979736
YDR236C	FMN1	-2.46158	1.56108	1.73919	0.979736
YBR146W	MRPS9	-0.314634	7.79181	1.73722	0.979736
YKL148C	SDH1	-1.18308	2.50233	1.73606	0.979736
YBR060C	ORC2	-2.50507	1.63284	1.73311	0.979736
YBL020W	RFT1	-3.17157	1.79404	1.73305	0.979736
YER177W	BMH1	0.529293	6.97822	1.73197	0.979736
YKR032W	YKR032W	-0.272505	7.9147	1.72971	0.979736
YPR098C	YPR098C	0.338526	8.03993	1.72949	0.979736
YNL227C	JJJ1	-0.339114	6.39881	1.72816	0.979736
YJL020C	BBC1	-0.291923	8.39639	1.72634	0.979736
YCL001W	RER1	0.345692	7.06711	1.72455	0.979736
YOL132W	GAS4	-0.224266	8.4696	1.72432	0.979736
YJL101C	GSH1	0.966899	3.36146	1.72274	0.979736
YDL169C	UGX2	-0.238822	7.84389	1.72216	0.979736
YLR357W	RSC2	1.07949	3.30163	1.72121	0.979736
YIL008W	URM1	-0.786853	5.59902	1.72027	0.979736
YPL016W	SWI1	-2.69935	1.69937	1.71888	0.979736
YIL168W	NA	0.168812	9.58408	1.71723	0.979736
YHR005C	GPA1	0.325324	7.27436	1.71575	0.979736
YLR082C	SRL2	0.302119	6.96966	1.71235	0.979736
YNL267W	PIK1	-2.47021	1.6585	1.71215	0.979736
YGR130C	YGR130C	-0.315987	7.33401	1.70998	0.979736
YBR124W	YBR124W	-2.41797	1.59286	1.70971	0.979736
YOR370C	MRS6	-2.4831	1.65633	1.70756	0.979736
YNL150W	YNL150W	-2.53814	1.7239	1.70709	0.979736
YDR241W	BUD26	0.590033	5.76552	1.70412	0.979736
YOR024W	YOR024W	-0.332733	7.8895	1.69902	0.979736
YIL166C	YIL166C	-0.507368	7.42165	1.69715	0.979736
YNL135C	FPR1	0.343252	6.85681	1.69626	0.979736
YGR051C	YGR051C	0.239291	8.3193	1.69617	0.979736
YBR295W	PCA1	0.582734	5.37048	1.69602	0.979736
YOR291W	YPK9	-0.242496	8.17306	1.69547	0.979736
YIR034C	LYS1	-0.42659	6.13742	1.68989	0.979736
YLL016W	NA	-0.223059	8.22966	1.68667	0.979736
YKL186C	MTR2	-2.55086	1.66348	1.68609	0.979736
YML101C	CUE4	0.214518	8.48753	1.68602	0.979736
YDR216W	ADR1	0.323188	7.13179	1.68502	0.979736
YKL054C	DEF1	-2.55082	1.7299	1.68415	0.979736
YER140W	EMP65	-0.25261	7.92839	1.68308	0.979736
YBR211C	AME1	-2.5508	1.69427	1.68296	0.979736
YER098W	UBP9	-0.296127	8.0784	1.68294	0.979736
YML056C	IMD4	0.452017	7.2005	1.68262	0.979736
YBR268W	MRPL37	0.711425	5.63859	1.68084	0.979736
YDL109C	YDL109C	0.277233	8.58731	1.68065	0.979736
YGL151W	NUT1	0.257694	8.18471	1.68061	0.979736
YJR079W	YJR079W	0.340878	6.70861	1.67856	0.979736
YIL112W	HOS4	-0.285667	8.15348	1.67783	0.979736
YOR025W	HST3	-0.304365	7.2956	1.67734	0.979736
YNR071C	YNR071C	0.298955	7.67524	1.67493	0.979736
YOR241W	MET7	-1.0083	3.76169	1.67212	0.979736
YHR083W	SAM35	-2.48127	1.66167	1.67205	0.979736
YGL024W	YGL024W	-2.48711	1.66509	1.67169	0.979736
YHR181W	SVP26	-0.548686	6.87201	1.67083	0.979736
YHR049C-A	YHR049C-A	0.275664	7.88181	1.66916	0.979736
YER164W	CHD1	0.289347	7.87031	1.66908	0.979736
YMR187C	YMR187C	-0.232333	7.95984	1.66863	0.979736
YGL243W	TAD1	0.158403	9.75716	1.66696	0.979736
YBL078C	ATG8	-0.33286	7.12017	1.6639	0.979736
YDL053C	PBP4	-0.251063	8.7524	1.66158	0.979736
YDR395W	SXM1	-0.316612	7.99428	1.66093	0.979736
YDL197C	ASF2	0.210192	8.32375	1.65942	0.979736
YLR032W	RAD5	0.337271	7.25307	1.65877	0.979736
YFL048C	EMP47	-0.209887	7.76784	1.65869	0.979736
YLR418C	CDC73	-1.19175	3.1684	1.65844	0.979736
YLR409C	UTP21	-2.57518	1.72805	1.65712	0.979736
YGR169C	PUS6	-0.245491	8.11954	1.65627	0.979736
YIL005W	EPS1	0.363154	9.14139	1.6558	0.979736
YBR121C	GRS1	-0.587495	7.88902	1.65358	0.979736
YER128W	VFA1	-0.249355	8.14194	1.65213	0.979736
YBL104C	SEA4	0.359188	6.637	1.65142	0.979736
YNL024C	EFM6	-0.165105	9.04126	1.64951	0.979736
YMR185W	RTP1	-2.55011	1.66731	1.64846	0.979736
YAR020C	PAU7	0.395842	7.14688	1.64669	0.979736
YCR036W	RBK1	0.766543	4.48707	1.64626	0.979736
YJL214W	HXT8	0.297396	8.66077	1.64406	0.979736
YKL209C	STE6	-2.53686	1.69575	1.64203	0.979736
YDR431W	YDR431W	0.239524	8.13588	1.64202	0.979736
YMR056C	AAC1	-0.211077	9.92486	1.64144	0.979736
YFR036W	CDC26	1.19919	2.36279	1.63693	0.979736
YJL208C	NUC1	0.27472	8.42231	1.63653	0.979736
YAL026C	DRS2	0.584446	4.16782	1.63653	0.979736
YJL028W	YJL028W	-0.52017	7.95426	1.63571	0.979736
YDL208W	NHP2	-2.56869	1.66617	1.63503	0.979736
YJR015W	YJR015W	-0.248063	9.12572	1.63456	0.979736
YFL043C	NA	0.238087	7.73189	1.63344	0.979736
YGR100W	MDR1	-0.191211	8.90889	1.62981	0.979736
YBR013C	YBR013C	-0.191981	8.70823	1.62937	0.979736
YDR186C	YDR186C	0.409203	6.22992	1.62909	0.979736
YHR114W	BZZ1	0.206694	8.67762	1.62891	0.979736
YLR078C	BOS1	-2.09303	1.70007	1.6287	0.979736
YLR438C-A	LSM3	-2.4696	1.758	1.62598	0.979736
YDL211C	YDL211C	0.247773	7.25379	1.62543	0.979736
YOL134C	YOL134C	-2.89291	1.66691	1.62305	0.979736
YFL052W	ZNF1	0.229521	8.06845	1.62271	0.979736
YER089C	PTC2	0.236692	7.94886	1.62211	0.979736
YLR264W	RPS28B	0.579778	4.75917	1.62207	0.979736
YGR248W	SOL4	-0.215262	8.3031	1.62201	0.979736
YLR353W	BUD8	-0.203386	9.28287	1.62147	0.979736
YHR198C	AIM18	0.296454	8.04755	1.61803	0.979736
YER120W	SCS2	0.281992	7.56594	1.61607	0.979736
YGR075C	PRP38	-2.89271	1.66531	1.61144	0.979736
YOR315W	SFG1	-0.22602	8.02443	1.61059	0.979736
YKL100C	YPF1	-0.193529	8.98079	1.60928	0.979736
YBR135W	CKS1	-2.59332	1.82201	1.6092	0.979736
YBR162C	TOS1	0.491226	6.21575	1.60425	0.979736
YCL004W	PGS1	-2.06416	1.66279	1.60364	0.979736
YNL326C	PFA3	0.274934	7.81516	1.60362	0.979736
YJL103C	GSM1	-0.327303	7.86573	1.6009	0.979736
YOL126C	MDH2	-0.269142	7.73566	1.6001	0.979736
YPL160W	CDC60	-2.07466	1.62739	1.59976	0.979736
YDR292C	SRP101	-2.5491	1.76113	1.5992	0.979736
YBL006C	LDB7	0.579389	4.96874	1.59856	0.979736
YOR272W	YTM1	-2.04385	1.66056	1.59718	0.979736
YOL023W	IFM1	-0.258432	8.67807	1.59681	0.979736
YGR163W	GTR2	0.54251	4.63645	1.59664	0.979736
YLR102C	APC9	-0.278937	7.89806	1.59642	0.979736
YOR175C	ALE1	0.330484	6.91207	1.59462	0.979736
YGL257C	MNT2	0.286435	7.72205	1.59215	0.979736
YDL230W	PTP1	0.233664	7.7989	1.59025	0.979736
YNL214W	PEX17	0.267426	7.83362	1.58852	0.979736
YHR137W	ARO9	0.236743	8.10119	1.58669	0.979736
YGL101W	YGL101W	-0.508765	7.12737	1.58585	0.979736
YLR165C	PUS5	-0.238745	8.22041	1.58174	0.979736
YGL131C	SNT2	-0.136021	10.1264	1.57988	0.979736
YDL130W-A	STF1	0.304052	7.21823	1.57673	0.979736
YHR140W	YHR140W	0.228999	8.51092	1.57643	0.979736
YFR007W	YFH7	0.360843	7.47436	1.57537	0.979736
YPL168W	MRX4	-0.298231	8.33235	1.57444	0.979736
YJR014W	TMA22	0.219232	7.61379	1.57426	0.979736
YOR081C	TGL5	-0.255241	7.7698	1.57395	0.979736
YNL090W	RHO2	0.260552	8.54193	1.57383	0.979736
YBR181C	RPS6B	0.476797	5.5919	1.56989	0.979736
YHL033C	RPL8A	0.634813	5.56577	1.56975	0.979736
YOR029W	YOR029W	-0.268728	8.14904	1.56835	0.979736
YJR107W	YJR107W	0.311505	7.66655	1.56802	0.979736
YOR236W	DFR1	-2.14396	1.62704	1.56495	0.979736
YJL095W	BCK1	0.717294	5.35088	1.56461	0.979736
YLR056W	ERG3	0.754682	4.23412	1.56441	0.979736
YPL241C	CIN2	0.282194	7.78089	1.56366	0.979736
YLR374C	YLR374C	0.562965	5.68105	1.56221	0.979736
YBL089W	AVT5	0.295463	7.44388	1.56165	0.979736
YDR264C	AKR1	-2.42194	1.62545	1.56098	0.979736
YLR226W	BUR2	-2.47555	1.62992	1.55953	0.979736
YDR488C	PAC11	-0.4071	6.8008	1.55694	0.979736
YPR005C	HAL1	-0.50114	6.74239	1.55656	0.979736
YML024W	RPS17A	0.60914	3.98111	1.55565	0.979736
YPL036W	PMA2	-0.910349	3.14084	1.55315	0.979736
YOL009C	MDM12	0.762184	4.3529	1.55189	0.979736
YBL054W	TOD6	0.361886	7.1616	1.55183	0.979736
YDR035W	ARO3	-0.184126	8.97011	1.5485	0.979736
YER151C	UBP3	0.72405	3.67191	1.54703	0.979736
YEL040W	UTR2	0.381808	7.14915	1.54592	0.979736
YNL080C	EOS1	1.77716	1.89553	1.5459	0.979736
YMR238W	DFG5	0.404413	6.09299	1.54489	0.979736
YNL055C	POR1	0.7461	4.10445	1.54476	0.979736
YDR037W	KRS1	-2.15815	1.62999	1.54415	0.979736
YAL020C	ATS1	0.539105	5.81471	1.54257	0.979736
YGL109W	YGL109W	-0.425549	8.77372	1.5405	0.979736
YEL029C	BUD16	1.08968	2.54323	1.53997	0.979736
YJR033C	RAV1	0.585285	3.86482	1.53975	0.979736
YBL044W	YBL044W	-0.249059	8.99039	1.5397	0.979736
YCR091W	KIN82	0.329029	7.36925	1.53921	0.979736
YPR056W	TFB4	-2.11111	1.63169	1.53816	0.979736
YNL306W	MRPS18	-2.12738	1.62909	1.53784	0.979736
YDR094W	YDR094W	-0.238754	7.79708	1.53542	0.979736
YPL226W	NEW1	0.335998	7.32806	1.53296	0.979736
YPR003C	YPR003C	-0.237476	8.2762	1.53178	0.979736
YLR410W	VIP1	0.276873	8.11384	1.53011	0.979736
YCR081W	SRB8	0.521752	5.34455	1.53004	0.979736
YPL077C	YPL077C	-0.190973	8.76876	1.52917	0.979736
YLR034C	SMF3	-0.295167	8.30922	1.52806	0.979736
YOR033C	EXO1	-0.310743	7.27847	1.52703	0.979736
YLR455W	PDP3	0.184403	9.31301	1.52673	0.979736
YLR373C	VID22	0.774894	4.67846	1.52661	0.979736
YOR146W	YOR146W	-2.06732	1.66287	1.52455	0.979736
YFL047W	RGD2	0.236339	8.10433	1.52194	0.979736
YHR191C	CTF8	-2.08849	1.76368	1.52139	0.979736
YBR107C	IML3	-0.372233	6.66254	1.52103	0.979736
YIR006C	PAN1	-2.05836	1.66318	1.51711	0.979736
YKR023W	YKR023W	-0.232068	8.30964	1.51542	0.979736
YNL189W	SRP1	-2.26485	1.93792	1.51469	0.979736
YOL133W	HRT1	-2.03173	1.62799	1.51437	0.979736
YBR237W	PRP5	-2.07237	1.62673	1.5111	0.979736
YBR227C	MCX1	-0.261794	7.86735	1.5092	0.979736
YGR266W	YGR266W	0.187464	9.01393	1.50723	0.979736
YDR456W	NHX1	1.57139	1.8486	1.50574	0.979736
YOR103C	OST2	-2.03959	1.65929	1.50506	0.979736
YKL093W	MBR1	-0.262045	8.44292	1.50337	0.979736
YPL076W	GPI2	-2.05666	1.63238	1.50285	0.979736
YBR254C	TRS20	-3.16835	1.63361	1.50045	0.979736
YJR052W	RAD7	-0.255765	7.82925	1.49931	0.979736
YBR242W	YBR242W	-0.31276	7.31336	1.49893	0.979736
YPR169W	JIP5	-2.08961	1.66304	1.49748	0.979736
YNL210W	MER1	-2.04761	1.72767	1.49687	0.979736
YFR047C	BNA6	-0.244409	8.10036	1.49609	0.979736
YPR047W	MSF1	0.442254	6.38014	1.49603	0.979736
YLR406C	RPL31B	0.352388	7.01729	1.4947	0.979736
YDR073W	SNF11	0.327216	7.38264	1.49462	0.979736
YJR016C	ILV3	-2.30835	1.52828	1.4937	0.979736
YNL155W	CUZ1	-0.259955	7.43874	1.49336	0.979736
YML010W-A	NA	-0.865318	4.39813	1.49287	0.979736
YKL128C	PMU1	0.243082	7.66906	1.49205	0.979736
YBR037C	SCO1	-2.07009	1.69267	1.49095	0.979736
YBL060W	YEL1	-0.272501	7.4235	1.48833	0.979736
YLR376C	PSY3	-0.266926	8.09398	1.4882	0.979736
YKL159C	RCN1	0.339423	6.76631	1.48697	0.979736
YMR208W	ERG12	1.88181	1.81247	1.48657	0.979736
YGR012W	YGR012W	0.297795	7.1209	1.48216	0.979736
YNL176C	TDA7	-0.288782	7.27292	1.48067	0.979736
YDR059C	UBC5	0.24362	7.78483	1.48064	0.979736
YCR006C	YCR006C	0.295416	7.32165	1.48056	0.979736
YDR007W	TRP1	-0.26427	8.30998	1.47956	0.979736
YGR221C	TOS2	0.256042	8.13489	1.4789	0.979736
YBR021W	FUR4	-2.07009	1.65987	1.4785	0.979736
YIL025C	YIL025C	-0.409435	8.01567	1.47807	0.979736
YCR064C	YCR064C	-1.56244	2.03664	1.47792	0.979736
YLR027C	AAT2	-2.16657	1.90846	1.47759	0.979736
YDR013W	PSF1	-2.02542	1.69125	1.47643	0.979736
YGR061C	ADE6	-0.163065	9.43671	1.47308	0.979736
YOL025W	LAG2	-0.225109	8.73674	1.47246	0.979736
YPL164C	MLH3	-0.206978	8.09317	1.47244	0.979736
YLL008W	DRS1	-2.11704	1.69506	1.47166	0.979736
YJR030C	YJR030C	0.233449	8.16217	1.47039	0.979736
YDR257C	RKM4	-0.300582	7.22259	1.47019	0.979736
YBR084W	MIS1	0.244249	7.77104	1.47008	0.979736
YLR340W	RPP0	-2.5463	1.66313	1.46899	0.979736
YMR014W	BUD22	1.55217	2.18736	1.46776	0.979736
YOR220W	RCN2	-0.212405	7.69269	1.46767	0.979736
YDR062W	LCB2	1.54526	1.8159	1.46754	0.979736
YOR032C	HMS1	-0.337302	7.21208	1.4675	0.979736
YER148W	SPT15	-2.54625	1.66035	1.46702	0.979736
YDR449C	UTP6	-2.26108	1.56416	1.46701	0.979736
YFR050C	PRE4	-2.26108	1.56416	1.46701	0.979736
YOL034W	SMC5	-2.26108	1.56416	1.46701	0.979736
YNL113W	RPC19	-2.26112	1.56372	1.46691	0.979736
YLR417W	VPS36	0.928777	2.56585	1.4668	0.979736
YNL221C	POP1	-2.54615	1.69664	1.46215	0.979736
YLR145W	RMP1	-2.0891	1.69431	1.46093	0.979736
YMR114C	YMR114C	-0.238067	8.86158	1.46076	0.979736
YHR151C	MTC6	0.30373	7.18977	1.45965	0.979736
YJL116C	NCA3	0.215404	8.13069	1.45851	0.979736
YJL151C	SNA3	-0.47976	7.80671	1.45685	0.979736
YLR262C	YPT6	-1.12186	2.36809	1.45662	0.979736
YGL027C	CWH41	0.486412	6.24423	1.45614	0.979736
YCR033W	SNT1	0.241973	8.41262	1.45596	0.979736
YNL088W	TOP2	-2.20781	1.62919	1.45407	0.979736
YFL050C	ALR2	0.236961	7.82298	1.45325	0.979736
YDR210W	YDR210W	0.337601	7.76234	1.45235	0.979736
YLR016C	PML1	-0.200196	8.47954	1.45094	0.979736
YLR141W	RRN5	-2.21015	1.69413	1.44904	0.979736
YPL162C	YPL162C	-0.326438	7.00337	1.44729	0.979736
YBR041W	FAT1	0.192759	8.08594	1.44448	0.979736
YPR120C	CLB5	0.440209	5.80059	1.44279	0.979736
YOR260W	GCD1	-2.87943	1.63178	1.44236	0.979736
YGR180C	RNR4	-2.08912	1.69414	1.44129	0.979736
YBL022C	PIM1	0.348417	5.7033	1.43816	0.979736
YIL004C	BET1	-2.21509	1.65917	1.43812	0.979736
YJR060W	CBF1	-0.32571	6.44369	1.43784	0.979736
YBR056W	YBR056W	-0.358854	6.99527	1.43715	0.979736
YML059C	NTE1	0.319146	7.24822	1.43632	0.979736
YIL061C	SNP1	-2.08911	1.76316	1.43523	0.979736
YNL151C	RPC31	-2.54552	1.66472	1.43385	0.979736
YDR045C	RPC11	-2.03764	1.62701	1.43383	0.979736
YOR226C	ISU2	-0.285836	7.72636	1.43374	0.979736
YLR249W	YEF3	-2.21739	1.59282	1.4329	0.979736
YLR240W	VPS34	-2.27944	1.66152	1.43107	0.979736
YJL027C	YJL027C	-0.160523	9.49856	1.43106	0.979736
YIR014W	YIR014W	0.138156	9.55756	1.42942	0.979736
YBR141C	BMT2	0.232467	7.57714	1.42923	0.979736
YJR041C	URB2	-2.88953	1.63167	1.42866	0.979736
YGR179C	OKP1	-2.54539	1.72649	1.42814	0.979736
YOR072W	YOR072W	-0.284721	7.62105	1.42751	0.979736
YLR322W	VPS65	-2.06362	1.66346	1.42679	0.979736
YDL012C	YDL012C	-0.221372	8.2962	1.42625	0.979736
YLR230W	YLR230W	-2.22028	1.5619	1.42624	0.979736
YGR071C	ENV11	0.296716	7.55432	1.42613	0.979736
YER112W	LSM4	-2.22053	1.5592	1.42565	0.979736
YKL006C-A	SFT1	-2.08908	1.6956	1.42501	0.979736
YPL274W	SAM3	0.444945	7.02382	1.42456	0.979736
YKL122C	SRP21	-2.11019	1.6653	1.42386	0.979736
YEL058W	PCM1	1.71427	1.69607	1.42264	0.979736
YGR083C	GCD2	-2.08907	1.88424	1.42248	0.979736
YOL088C	MPD2	0.253342	7.73554	1.42228	0.979736
YDL076C	RXT3	-0.429774	5.75505	1.42224	0.979736
YPR160W	GPH1	0.237608	7.6038	1.4221	0.979736
YLR277C	YSH1	-2.08907	1.72748	1.4218	0.979736
YPL187W	MF(ALPHA)1	0.412631	6.86004	1.42089	0.979736
YDL075W	RPL31A	0.922297	2.74652	1.41899	0.979736
YLR453C	RIF2	0.231416	8.0954	1.41889	0.979736
YHR156C	LIN1	-0.214164	8.35358	1.41847	0.979736
YAL002W	VPS8	0.785316	3.32164	1.41839	0.979736
YNL258C	DSL1	-2.22363	1.52566	1.41834	0.979736
YBR249C	ARO4	0.321405	7.09872	1.4182	0.979736
YJR042W	NUP85	-2.87899	1.63021	1.41721	0.979736
YPL231W	FAS2	-2.08905	1.7575	1.41704	0.979736
YGL197W	MDS3	-0.348548	6.4839	1.41687	0.979736
YMR078C	CTF18	0.705788	3.6749	1.41646	0.979736
YJL183W	MNN11	2.1502	1.81044	1.41538	0.979736
YNR008W	LRO1	-0.268552	8.01471	1.41507	0.979736
YJL173C	RFA3	-2.12652	1.79225	1.41429	0.979736
YHR072W-A	NOP10	-2.19927	1.5924	1.41378	0.979736
YDL096C	OPI6	0.226029	7.93625	1.41271	0.979736
YPL181W	CTI6	-1.46307	2.34607	1.41166	0.979736
YGR261C	APL6	0.627199	3.61197	1.41101	0.979736
YAL047C	SPC72	1.62155	1.73326	1.41083	0.979736
YMR296C	LCB1	-2.10603	1.66234	1.4093	0.979736
YGL051W	MST27	0.291581	8.95265	1.40831	0.979736
YMR266W	RSN1	-1.97743	1.62372	1.4068	0.979736
YDR102C	YDR102C	-0.348198	7.72795	1.40591	0.979736
YHR045W	YHR045W	0.23507	8.4323	1.40554	0.979736
YHR095W	YHR095W	-0.19491	8.94248	1.40436	0.979736
YGR184C	UBR1	-0.372309	6.66452	1.4009	0.979736
YDR476C	YDR476C	0.286895	7.01903	1.4006	0.979736
YLR247C	IRC20	-0.202685	8.44649	1.40036	0.979736
YMR013C	SEC59	-2.20565	1.5244	1.39954	0.979736
YFR039C	OSW7	-0.582222	6.42642	1.3994	0.979736
YNL254C	RTC4	-0.269835	7.77849	1.39917	0.979736
YLR388W	RPS29A	0.542781	5.57473	1.39834	0.979736
YOR133W	EFT1	0.35171	7.71458	1.39742	0.979736
YIL097W	FYV10	0.339764	6.97613	1.39734	0.979736
YKL005C	BYE1	0.217274	8.00697	1.39697	0.979736
YML032C	RAD52	1.26482	2.21255	1.39694	0.979736
YNL185C	MRPL19	-2.03196	1.62918	1.39641	0.979736
YCL044C	MGR1	0.184397	8.78847	1.39575	0.979736
YKL217W	JEN1	0.177043	8.15177	1.39511	0.979736
YNR047W	FPK1	0.954296	2.49402	1.39481	0.979736
YBR081C	SPT7	1.51442	1.82481	1.39267	0.979736
YDR041W	RSM10	-2.01617	1.66225	1.39242	0.979736
YGL091C	NBP35	-2.08888	1.79192	1.39225	0.979736
YKL150W	MCR1	-0.377622	6.13613	1.39193	0.979736
YPL211W	NIP7	-2.54457	1.66271	1.3913	0.979736
YMR204C	INP1	-0.229653	8.20723	1.39047	0.979736
YDR245W	MNN10	2.10859	1.81274	1.38782	0.979736
YMR289W	ABZ2	0.291365	6.92344	1.38756	0.979736
YLR033W	RSC58	-2.16722	1.56045	1.38404	0.979736
YNL191W	DUG3	-0.295834	7.17566	1.38373	0.979736
YLR172C	DPH5	0.410928	6.34837	1.38201	0.979736
YOR042W	CUE5	-0.271163	7.73011	1.38121	0.979736
YLR258W	GSY2	-0.244045	8.16059	1.37962	0.979736
YGL230C	YGL230C	0.328969	7.33719	1.37627	0.979736
YOL010W	RCL1	-2.02885	1.77954	1.37545	0.979736
YOR340C	RPA43	-2.12996	1.59575	1.37536	0.979736
YOR362C	PRE10	-2.12996	1.59555	1.37531	0.979736
YHR060W	VMA22	-2.13	1.59384	1.37487	0.979736
YGL025C	PGD1	-1.10725	4.55572	1.37173	0.979736
YDL121C	YDL121C	-0.193659	8.05536	1.37144	0.979736
YOL106W	YOL106W	-0.20596	7.98755	1.37099	0.979736
YER108C	NA	-0.178592	8.85545	1.37032	0.979736
YPL136W	YPL136W	-0.23208	8.25003	1.37025	0.979736
YER147C	SCC4	-2.54407	1.63261	1.36902	0.979736
YDL153C	SAS10	-2.04105	1.72529	1.36806	0.979736
YDR320C-A	DAD4	-2.07017	1.84691	1.3663	0.979736
YCR013C	YCR013C	-2.0886	1.66015	1.36527	0.979736
YDR113C	PDS1	-2.24478	1.66115	1.36375	0.979736
YFR055W	IRC7	0.269251	7.41655	1.36093	0.979736
YOR177C	MPC54	0.230808	7.3636	1.36076	0.979736
YNL215W	IES2	-0.514899	5.767	1.36027	0.979736
YMR293C	HER2	-0.315342	7.72172	1.3601	0.979736
YOR169C	YOR169C	-2.10745	1.59744	1.35981	0.979736
YMR256C	COX7	-2.10745	1.59738	1.3598	0.979736
YMR241W	YHM2	0.331425	7.81614	1.35962	0.979736
YBR073W	RDH54	-0.282272	7.04114	1.3594	0.979736
YPL043W	NOP4	-2.54383	1.66558	1.35827	0.979736
YHR167W	THP2	-0.720059	4.12338	1.35776	0.979736
YGL021W	ALK1	-0.245963	8.2497	1.35746	0.979736
YGL120C	PRP43	-2.13138	1.52592	1.35743	0.979736
YML097C	VPS9	1.37306	2.32463	1.35692	0.979736
YOR296W	YOR296W	-0.158065	8.90034	1.35514	0.979736
YDR345C	HXT3	0.226347	7.47907	1.35431	0.979736
YER044C	ERG28	-2.54366	1.63361	1.35059	0.979736
YFR031C	SMC2	-2.10767	1.56077	1.35014	0.979736
YNL140C	YNL140C	0.50427	6.06944	1.34997	0.979736
YNL230C	ELA1	0.251942	8.02312	1.34959	0.979736
YLL058W	YLL058W	0.151224	9.21267	1.3492	0.979736
YHR005C-A	TIM10	-2.08838	1.84965	1.3489	0.979736
YBR278W	DPB3	0.413369	6.52472	1.34815	0.979736
YIL108W	YIL108W	-0.207937	8.08322	1.34751	0.979736
YGL239C	YGL239C	-2.08834	1.59977	1.346	0.979736
YHR163W	SOL3	0.210819	7.62002	1.34554	0.979736
YLR458W	YLR458W	-2.08833	1.59735	1.34535	0.979736
YIL062C	ARC15	-2.08833	1.59715	1.3453	0.979736
YMR281W	GPI12	-2.08833	1.59715	1.3453	0.979736
YNL158W	PGA1	-2.08833	1.59715	1.3453	0.979736
YGR172C	YIP1	-2.08832	1.59448	1.34458	0.979736
YGR257C	MTM1	0.351535	8.03931	1.34425	0.979736
YOL021C	DIS3	-2.10683	1.56065	1.34322	0.979736
YOR048C	RAT1	-2.07709	1.69205	1.34319	0.979736
YPL026C	SKS1	0.288983	7.26979	1.34085	0.979736
YPL151C	PRP46	-2.08825	1.66149	1.33979	0.979736
YDL047W	SIT4	-0.840745	3.01057	1.33874	0.979736
YLR215C	CDC123	-2.08823	1.69548	1.33862	0.979736
YIL155C	GUT2	-0.145848	9.02934	1.338	0.979736
YGR094W	VAS1	-2.54338	1.70102	1.33798	0.979736
YOR143C	THI80	1.78455	1.63311	1.33775	0.979736
YKL110C	KTI12	0.503194	6.39284	1.33688	0.979736
YDL165W	CDC36	-2.08819	1.56312	1.33619	0.979736
YER043C	SAH1	-2.08819	1.56217	1.33594	0.979736
YBL041W	PRE7	-2.08819	1.56189	1.33587	0.979736
YDL097C	RPN6	-2.08819	1.56183	1.33585	0.979736
YDL221W	YDL221W	-2.08819	1.56183	1.33585	0.979736
YLR153C	ACS2	-2.08819	1.56183	1.33585	0.979736
YNL330C	RPD3	-2.08819	1.56183	1.33585	0.979736
YOR036W	PEP12	-2.08819	1.56183	1.33585	0.979736
YOR212W	STE4	-2.08819	1.56183	1.33585	0.979736
YPL169C	MEX67	-2.08819	1.56183	1.33585	0.979736
YHR138C	YHR138C	-0.226199	8.529	1.33538	0.979736
YDL148C	NOP14	-2.08818	1.56	1.33536	0.979736
YKL144C	RPC25	-2.08818	1.55912	1.33512	0.979736
YOR279C	RFM1	0.439115	5.66811	1.33508	0.979736
YKR001C	VPS1	-0.959064	2.9266	1.33436	0.979736
YJR013W	GPI14	-2.03731	1.82244	1.33433	0.979736
YFR027W	ECO1	-2.5433	1.62985	1.33423	0.979736
YLR442C	SIR3	-2.10754	1.5244	1.33418	0.979736
YBR246W	RRT2	0.36909	6.90619	1.33388	0.979736
YDR104C	SPO71	-0.243168	7.63617	1.33213	0.979736
YDR518W	EUG1	0.353197	7.71156	1.33157	0.979736
YGL162W	SUT1	-0.501624	7.05998	1.33016	0.979736
YHR204W	MNL1	0.289993	7.04546	1.32995	0.979736
YLR028C	ADE16	0.306435	8.18788	1.32918	0.979736
YLR292C	SEC72	-0.274467	7.5815	1.32913	0.979736
YPR035W	GLN1	-2.07745	1.59216	1.32903	0.979736
YKL076C	PSY1	0.39017	6.27364	1.32807	0.979736
YBR253W	SRB6	-2.25746	1.69965	1.32666	0.979736
YKL184W	SPE1	-0.816898	4.34009	1.32636	0.979736
YML082W	YML082W	0.435335	6.55786	1.3263	0.979736
YBL023C	MCM2	-2.08803	1.52562	1.32615	0.979736
YDL015C	TSC13	-2.08803	1.52562	1.32615	0.979736
YDR472W	TRS31	-2.08803	1.52562	1.32615	0.979736
YHR072W	ERG7	-2.08803	1.52562	1.32615	0.979736
YHR172W	SPC97	-2.08803	1.52562	1.32615	0.979736
YKL033W	TTI1	-2.08803	1.52562	1.32615	0.979736
YOR206W	NOC2	-2.08803	1.52562	1.32615	0.979736
YPL243W	SRP68	-2.08803	1.52562	1.32615	0.979736
YPL146C	NOP53	-2.08803	1.66144	1.32577	0.979736
YKR002W	PAP1	-2.06968	1.59194	1.32567	0.979736
YLR273C	PIG1	-0.203759	8.15803	1.32548	0.979736
YGL043W	DST1	0.367871	6.62258	1.32508	0.979736
YOR278W	HEM4	-1.79916	2.04139	1.32374	0.979736
YFL033C	RIM15	0.109584	11.373	1.3234	0.979736
YDL002C	NHP10	-0.294585	7.43304	1.32205	0.979736
YGL128C	CWC23	-2.54302	1.69881	1.32192	0.979736
YAR042W	SWH1	0.38721	7.20097	1.32191	0.979736
YDR510W	SMT3	-2.07764	1.56049	1.32101	0.979736
YPR177C	YPR177C	-2.08793	1.69669	1.32014	0.979736
YDL070W	BDF2	-0.226728	7.78807	1.31911	0.979736
YGL020C	GET1	0.659286	3.22794	1.31857	0.979736
YJL135W	YJL135W	-0.168946	8.57994	1.31827	0.979736
YJR048W	CYC1	-0.660869	4.60606	1.31821	0.979736
YDR501W	PLM2	-0.176065	8.91773	1.31818	0.979736
YDR171W	HSP42	0.224694	7.7025	1.31737	0.979736
YBR203W	COS111	0.303062	7.21371	1.31608	0.979736
YOR251C	TUM1	0.374485	7.09873	1.31572	0.979736
YNL004W	HRB1	0.290358	8.22045	1.31444	0.979736
YKL160W	ELF1	-0.313086	7.01547	1.31348	0.979736
YFL018W-A	NA	-2.06949	1.69466	1.31308	0.979736
YLR346C	YLR346C	-0.18506	8.95061	1.31255	0.979736
YDR053W	YDR053W	-2.08779	1.63031	1.31234	0.979736
YGR119C	NUP57	-2.08779	1.63038	1.31195	0.979736
YPL271W	ATP15	1.03593	2.49913	1.31136	0.979736
YGR057C	LST7	0.473481	4.99826	1.31104	0.979736
YOR262W	GPN2	-2.06943	1.63114	1.30944	0.979736
YGL061C	DUO1	-2.08774	1.66514	1.30924	0.979736
YHR142W	CHS7	0.487773	5.33158	1.30747	0.979736
YDR372C	VPS74	-0.434053	6.54578	1.30743	0.979736
YPL113C	YPL113C	-0.256566	6.9394	1.3066	0.979736
YDR450W	RPS18A	0.941518	3.21608	1.30401	0.979736
YLR103C	CDC45	-2.54262	1.66593	1.304	0.979736
YBR127C	VMA2	-2.01854	1.6283	1.30323	0.979736
YOR341W	RPA190	-2.00603	1.65827	1.30256	0.979736
YHR160C	PEX18	0.388623	6.98954	1.30247	0.979736
YKR016W	MIC60	-0.221768	8.06379	1.30109	0.979736
YBR063C	YBR063C	-0.252611	7.91675	1.30081	0.979736
YMR210W	YMR210W	0.326955	7.38239	1.30011	0.979736
YLL012W	YEH1	-0.201176	8.23311	1.29989	0.979736
YGL122C	NAB2	-2.08756	1.63046	1.29976	0.979736
YMR287C	DSS1	-0.242155	8.8658	1.29922	0.979736
YPL115C	BEM3	0.217147	7.78044	1.29856	0.979736
YJL152W	YJL152W	-0.256004	7.09773	1.29856	0.979736
YNL287W	SEC21	-2.08752	1.69409	1.29768	0.979736
YBR274W	CHK1	0.385914	7.04545	1.29755	0.979736
YFL056C	NA	0.302206	7.08763	1.29753	0.979736
YLR305C	STT4	-2.54245	1.63061	1.2964	0.979736
YLR347C	KAP95	-2.03298	1.5624	1.29451	0.979736
YDR451C	YHP1	-0.3396	6.5649	1.29354	0.979736
YGR162W	TIF4631	0.720394	4.90379	1.29325	0.979736
YOR309C	YOR309C	-0.443154	5.59517	1.29247	0.979736
YBR282W	MRPL27	0.656227	5.9299	1.29205	0.979736
YPL057C	SUR1	-0.221631	8.04158	1.29203	0.979736
YDL098C	SNU23	-2.24618	1.63059	1.29186	0.979736
YLR135W	SLX4	-0.148904	8.98981	1.29167	0.979736
YLR298C	YHC1	-2.0874	1.63158	1.29134	0.979736
YAL033W	POP5	-2.05054	1.5231	1.28982	0.979736
YDR090C	YDR090C	-2.08735	1.75693	1.28871	0.979736
YBR250W	SPO23	0.232807	7.93308	1.28811	0.979736
YDR299W	BFR2	-2.0149	1.59352	1.28504	0.979736
YBR034C	HMT1	0.296418	7.40894	1.28449	0.979736
YGR210C	YGR210C	0.317743	7.04491	1.28445	0.979736
YDR060W	MAK21	-2.03187	1.5249	1.28416	0.979736
YMR077C	VPS20	0.830473	2.93677	1.284	0.979736
YNR013C	PHO91	-0.223691	7.7676	1.28338	0.979736
YLR440C	SEC39	-2.08723	1.66535	1.28273	0.979736
YEL051W	VMA8	-2.01557	1.56111	1.2816	0.979736
YER125W	RSP5	-2.01556	1.56103	1.28157	0.979736
YBL004W	UTP20	-2.01553	1.56008	1.28131	0.979736
YGL073W	HSF1	-2.01553	1.56008	1.28131	0.979736
YDR136C	VPS61	-2.03526	1.52346	1.27928	0.979736
YDR026C	NSI1	-0.403861	7.56147	1.27863	0.979736
YGR167W	CLC1	-2.02154	1.55918	1.27781	0.979736
YNL248C	RPA49	0.785499	4.30601	1.27771	0.979736
YGR218W	CRM1	-2.08712	1.66549	1.2774	0.979736
YJR090C	GRR1	-1.80874	2.17794	1.2764	0.979736
YPL098C	MGR2	0.208149	7.74699	1.27431	0.979736
YBR193C	MED8	-2.00281	1.59432	1.27309	0.979736
YJL011C	RPC17	-2.0028	1.59392	1.27298	0.979736
YLR147C	SMD3	-2.01419	1.52483	1.27147	0.979736
YLR248W	RCK2	0.198857	7.99288	1.26975	0.979736
YGR033C	TIM21	0.217169	7.80438	1.26746	0.979736
YOL111C	MDY2	0.269119	7.08915	1.26729	0.979736
YLR175W	CBF5	-2.08688	1.72998	1.26623	0.979736
YNL266W	YNL266W	-0.225498	7.78318	1.26622	0.979736
YNL196C	SLZ1	0.22492	7.69032	1.26595	0.979736
YDL239C	ADY3	0.234664	7.29141	1.26547	0.979736
YHR069C	RRP4	-2.08685	1.69794	1.26455	0.979736
YJL058C	BIT61	0.19974	8.12183	1.26406	0.979736
YNL084C	END3	0.759122	5.28595	1.2634	0.979736
YDR246W	TRS23	-2.00176	1.55757	1.26337	0.979736
YER182W	FMP10	0.154638	9.15943	1.26294	0.979736
YGL117W	YGL117W	-0.270686	9.12562	1.26227	0.979736
YNL293W	MSB3	-0.195046	8.59664	1.26204	0.979736
YPL218W	SAR1	-1.99293	1.55941	1.25945	0.979736
YOR179C	SYC1	0.290734	7.71997	1.25785	0.979736
YKL065C	YET1	-0.498791	6.15771	1.25649	0.979736
YJL069C	UTP18	-1.98333	1.59272	1.2544	0.979736
YLR020C	YEH2	0.214066	7.57578	1.25435	0.979736
YHL014C	YLF2	0.258723	7.48091	1.25169	0.979736
YBR076W	ECM8	-0.241931	7.68121	1.25102	0.979736
YFR054C	YFR054C	0.193038	8.21212	1.25062	0.979736
YCL076W	YCL076W	0.154292	8.62594	1.25041	0.979736
YHL043W	ECM34	-0.205498	8.49422	1.24937	0.979736
YER021W	RPN3	-2.11328	1.72772	1.24604	0.979736
YNL309W	STB1	0.226421	9.27329	1.24581	0.979736
YML049C	RSE1	-1.98134	1.62245	1.24526	0.979736
YGR195W	SKI6	-1.99972	1.66158	1.24436	0.979736
YOR160W	MTR10	1.78733	1.66373	1.24314	0.979736
YGR080W	TWF1	-0.153778	8.64892	1.23977	0.979736
YMR122C	YMR122C	0.249392	7.81582	1.23923	0.979736
YML086C	ALO1	0.240523	7.46797	1.239	0.979736
YBR276C	PPS1	0.256081	8.00746	1.23866	0.979736
YOL033W	MSE1	0.24762	7.54889	1.23724	0.979736
YOR359W	VTS1	0.362046	5.43282	1.23536	0.979736
YPL156C	PRM4	-0.202864	8.32554	1.2353	0.979736
YMR171C	EAR1	-0.21794	7.95936	1.23442	0.979736
YNL299W	TRF5	0.380208	6.92403	1.23397	0.979736
YOR144C	ELG1	0.233278	7.36777	1.23393	0.979736
YFR023W	PES4	-0.167905	8.44956	1.23377	0.979736
YCR060W	TAH1	0.172885	8.47581	1.23364	0.979736
YDR244W	PEX5	0.368164	7.04271	1.23357	0.979736
YMR306W	FKS3	0.181674	8.3042	1.23337	0.979736
YKL025C	PAN3	-0.197887	8.5757	1.23292	0.979736
YLR085C	ARP6	0.338768	6.16372	1.23245	0.979736
YML098W	TAF13	-1.97209	1.5219	1.23162	0.979736
YIL138C	TPM2	-0.244919	8.2105	1.23128	0.979736
YDR504C	SPG3	-0.177372	8.62109	1.2304	0.979736
YPL245W	YPL245W	-0.466576	7.27091	1.22966	0.979736
YIL007C	NAS2	-0.183298	8.59992	1.22917	0.979736
YER048W-A	ISD11	-1.65942	2.45886	1.22828	0.979736
YDL063C	SYO1	0.285752	7.4849	1.22747	0.979736
YML084W	YML084W	0.360884	8.01001	1.22339	0.979736
YGR260W	TNA1	0.385417	6.28901	1.22096	0.979736
YER065C	ICL1	-0.208099	8.28608	1.22032	0.979736
YJL176C	SWI3	-2.07346	1.81979	1.21955	0.979736
YBR177C	EHT1	0.180916	8.91649	1.21857	0.979736
YPL213W	LEA1	0.289946	7.08363	1.21539	0.979736
YLR393W	ATP10	0.214403	7.78525	1.21498	0.979736
YOL144W	NOP8	-2.08567	1.72905	1.21417	0.979736
YMR052C-A	YMR052C-A	0.275776	7.17213	1.21241	0.979736
YGL172W	NUP49	1.98076	1.62824	1.20957	0.979736
YDL200C	MGT1	0.22791	7.60664	1.20912	0.979736
YNL117W	MLS1	-0.466681	6.12853	1.2091	0.979736
YPR192W	AQY1	0.161606	9.28334	1.20792	0.979736
YBL053W	YBL053W	-0.157284	9.19753	1.20652	0.979736
YGL238W	CSE1	-2.06727	1.65832	1.20563	0.979736
YJR128W	YJR128W	-0.173122	8.46814	1.20496	0.979736
YDL192W	ARF1	0.599161	3.5015	1.20362	0.979736
YGL003C	CDH1	-0.506588	4.59268	1.20247	0.979736
YER058W	PET117	0.544671	4.29474	1.19973	0.979736
YOR141C	ARP8	0.503789	5.86126	1.19761	0.979736
YLL007C	LMO1	0.376661	6.42582	1.19747	0.979736
YGL056C	SDS23	-0.21225	8.23286	1.19652	0.979736
YLR319C	BUD6	0.392064	5.59981	1.19622	0.979736
YDR120C	TRM1	0.326434	6.59696	1.196	0.979736
YDR138W	HPR1	1.56479	1.72885	1.19343	0.979736
YPL134C	ODC1	-0.220154	7.93928	1.19158	0.979736
YLR070C	XYL2	-0.162461	8.52997	1.19066	0.979736
YPR139C	LOA1	1.11209	2.80369	1.1893	0.979736
YKL191W	DPH2	0.384958	6.21412	1.18921	0.979736
YDR076W	RAD55	0.397047	5.60055	1.18853	0.979736
YJR035W	RAD26	-0.20548	8.13862	1.18769	0.979736
YNL206C	RTT106	-0.319686	6.46786	1.18738	0.979736
YAL053W	FLC2	0.426896	5.27321	1.18685	0.979736
YER187W	YER187W	0.159614	9.20361	1.18615	0.979736
YBR020W	GAL1	-0.209104	8.30596	1.18559	0.979736
YDR458C	HEH2	-0.396177	6.35173	1.18499	0.979736
YNR073C	YNR073C	-0.528719	7.05942	1.18488	0.979736
YCL038C	ATG22	-0.269812	7.28548	1.18416	0.979736
YJR032W	CPR7	0.481399	5.95078	1.18388	0.979736
YOL011W	PLB3	-0.187637	9.24048	1.18242	0.979736
YPL260W	YPL260W	0.452555	4.86676	1.18239	0.979736
YPR154W	PIN3	-0.221039	8.03661	1.18168	0.979736
YOR089C	VPS21	-1.08285	2.5268	1.18096	0.979736
YNL332W	THI12	-0.253175	7.94474	1.18036	0.979736
YPR106W	ISR1	0.27094	6.94215	1.17905	0.979736
YDL243C	AAD4	0.287045	7.80318	1.1789	0.979736
YDL181W	INH1	-2.08474	1.72467	1.17792	0.979736
YER106W	MAM1	0.271951	7.40468	1.17628	0.979736
YDR126W	SWF1	0.688228	3.4883	1.17427	0.979736
YLR421C	RPN13	0.20994	7.62135	1.17398	0.979736
YEL011W	GLC3	-0.261435	7.80082	1.17389	0.979736
YFR057W	YFR057W	-0.430253	7.85537	1.17325	0.979736
YGL180W	ATG1	-0.22628	7.97615	1.17226	0.979736
YER119C-A	YER119C-A	0.294827	6.93013	1.1701	0.979736
YNL092W	YNL092W	-0.173055	8.79319	1.16877	0.979736
YGR036C	CAX4	-2.04298	1.81898	1.1667	0.979736
YPL063W	TIM50	-2.08442	1.62934	1.1661	0.979736
YGR124W	ASN2	-0.199114	8.15846	1.16606	0.979736
YAL068C	PAU8	0.302437	7.63593	1.16596	0.979736
YOR080W	DIA2	1.34389	1.98949	1.16504	0.979736
YIL074C	SER33	-0.198486	8.02008	1.16424	0.979736
YPR084W	YPR084W	0.486349	4.37057	1.16407	0.979736
YFR048W	RMD8	-0.416809	6.71074	1.16382	0.979736
YKL059C	MPE1	-1.99125	1.72767	1.16295	0.979736
YOR326W	MYO2	1.60916	1.78329	1.16167	0.979736
YNL283C	WSC2	0.225655	8.24657	1.16107	0.979736
YGL235W	YGL235W	-0.156275	8.7353	1.15972	0.979736
YBL002W	HTB2	-0.197742	8.37955	1.1585	0.979736
YGL104C	VPS73	0.562589	4.24073	1.15767	0.979736
YMR217W	GUA1	-2.08418	1.6306	1.15739	0.979736
YLR426W	TDA5	0.404061	5.88798	1.15713	0.979736
YCL059C	KRR1	-2.13525	1.66576	1.15516	0.979736
YML007W	YAP1	-0.323303	8.87648	1.15381	0.979736
YFR021W	ATG18	-0.297809	7.0107	1.14958	0.979736
YBR059C	AKL1	0.244422	6.88123	1.14873	0.979736
YER091C	MET6	-0.234032	8.23287	1.14858	0.979736
YCR046C	IMG1	0.475494	6.01744	1.14702	0.979736
YGL173C	XRN1	-2.06572	1.65928	1.14646	0.979736
YMR183C	SSO2	0.204621	7.71095	1.14502	0.979736
YNL223W	ATG4	-0.837035	2.92822	1.14334	0.979736
YGR177C	ATF2	0.240104	7.75491	1.1428	0.979736
YLL001W	DNM1	-0.261403	7.38998	1.1418	0.979736
YIR022W	SEC11	-2.08373	1.63168	1.14108	0.979736
YGR191W	HIP1	-2.08363	1.62975	1.13739	0.979736
YLR300W	EXG1	-0.222793	8.34951	1.13641	0.979736
YPR093C	ASR1	-0.192618	8.00137	1.13422	0.979736
YLR297W	YLR297W	-0.233067	8.09313	1.13302	0.979736
YGR216C	GPI1	1.79344	1.69737	1.13162	0.979736
YHR207C	SET5	-0.22315	8.01412	1.13118	0.979736
YKL120W	OAC1	-0.213212	7.40785	1.13018	0.979736
YOL112W	MSB4	0.199814	7.96404	1.12984	0.979736
YNL197C	WHI3	0.462756	6.05915	1.12757	0.979736
YOL036W	YOL036W	0.247968	7.79102	1.12696	0.979736
YEL013W	VAC8	-1.45137	1.88531	1.12694	0.979736
YOR198C	BFR1	-0.950357	2.92997	1.12686	0.979736
YMR034C	YMR034C	0.340791	7.12754	1.12664	0.979736
YPR199C	ARR1	0.221874	8.05055	1.12555	0.979736
YFL055W	AGP3	0.173224	8.67758	1.12375	0.979736
YJL192C	SOP4	-0.303315	7.49004	1.12294	0.979736
YJL181W	YJL181W	0.169281	8.53873	1.12291	0.979736
YGL213C	SKI8	-0.310378	6.69459	1.12241	0.979736
YER132C	PMD1	-0.173251	8.94208	1.12234	0.979736
YGR099W	TEL2	-2.08319	1.66325	1.12211	0.979736
YDR072C	IPT1	-0.225951	8.49248	1.12099	0.979736
YIL012W	YIL012W	-0.152562	8.97439	1.11977	0.979736
YER013W	PRP22	-2.08311	1.70027	1.11929	0.979736
YJR152W	DAL5	0.181008	8.7943	1.11803	0.979736
YER118C	SHO1	-0.146691	9.63787	1.11673	0.979736
YBR090C-A	NA	-0.191145	8.2309	1.11649	0.979736
YHR178W	STB5	-0.451065	6.49805	1.11618	0.979736
YGL153W	PEX14	0.340227	7.20965	1.11305	0.979736
YKL188C	PXA2	0.291825	6.63723	1.1125	0.979736
YIL162W	SUC2	0.153394	9.66488	1.11188	0.979736
YJL119C	YJL119C	0.31296	7.07759	1.10904	0.979736
YKL101W	HSL1	-0.323331	6.61106	1.10793	0.979736
YLR138W	NHA1	-0.231963	8.09129	1.1079	0.979736
YBR294W	SUL1	0.169859	8.32273	1.10635	0.979736
YDR388W	RVS167	-0.558554	5.6849	1.10562	0.979736
YHR109W	CTM1	-0.157934	9.45767	1.10499	0.979736
YGL144C	ROG1	-0.21724	7.98448	1.10475	0.979736
YOR183W	FYV12	0.518416	4.76157	1.10437	0.979736
YPL087W	YDC1	0.292886	7.88169	1.10382	0.979736
YER181C	YER181C	0.177771	9.07514	1.10353	0.979736
YJL146W	IDS2	-0.226043	7.96205	1.10322	0.979736
YLR191W	PEX13	0.282124	7.19323	1.10291	0.979736
YLR459W	GAB1	-2.08264	1.62974	1.10286	0.979736
YBR215W	HPC2	-0.34869	6.73142	1.10246	0.979736
YER122C	GLO3	-0.641125	5.65972	1.1021	0.979736
YLR232W	YLR232W	-0.277453	8.39892	1.10162	0.979736
YMR166C	MME1	0.290243	7.39309	1.10061	0.979736
YPL255W	BBP1	-2.08256	1.7569	1.10009	0.979736
YER167W	BCK2	-0.207116	7.62551	1.09999	0.979736
YOL031C	SIL1	-0.190251	8.15858	1.09846	0.979736
YNL198C	YNL198C	0.428734	6.01325	1.09638	0.979736
YBR171W	SEC66	-1.08403	2.32517	1.09581	0.979736
YKL047W	ANR2	-0.168483	8.03956	1.09433	0.979736
YJL142C	IRC9	0.187189	7.65615	1.09235	0.979736
YGL032C	AGA2	0.284106	7.00456	1.0919	0.979736
YCR065W	HCM1	0.384127	6.44973	1.0908	0.979736
YMR152W	YIM1	0.271781	7.26684	1.08848	0.979736
YBL088C	TEL1	-0.214715	7.87573	1.08683	0.979736
YER014C-A	BUD25	-2.08217	1.63065	1.08675	0.979736
YGL089C	MF(ALPHA)2	-0.217563	7.63267	1.08508	0.979736
YKL072W	STB6	-0.169556	8.11617	1.08491	0.979736
YBR208C	DUR1	c6	0.343465	6.53004	1.0843
YDR403W	DIT1	-0.27809	7.45602	1.08293	0.979736
YOR009W	TIR4	-0.149355	8.82276	1.08251	0.979736
YAR043C	NA	0.388349	6.50993	1.07993	0.979736
YDR525W-A	SNA2	0.232898	8.19274	1.07944	0.979736
YGR017W	YGR017W	-0.208869	8.74882	1.07944	0.979736
YOR323C	PRO2	1.14035	2.38665	1.0788	0.979736
YNL132W	KRE33	-2.0819	1.62899	1.07787	0.979736
YFR053C	HXK1	-0.176726	8.28966	1.07718	0.979736
YNL152W	INN1	-2.10669	1.66028	1.07667	0.979736
YPR053C	YPR053C	-0.243115	8.31472	1.07658	0.979736
YDL040C	NAT1	0.504774	4.1272	1.07562	0.979736
YLL044W	YLL044W	0.19852	7.84357	1.07557	0.979736
YLR098C	CHA4	-0.165094	8.38539	1.07499	0.979736
YDR471W	RPL27B	-0.608654	5.32497	1.07435	0.979736
YJR026W	NA	0.169975	8.51238	1.07368	0.979736
YPL012W	RRP12	-2.0636	1.72728	1.07266	0.979736
YKL166C	TPK3	-0.42575	6.33872	1.07259	0.979736
YLR107W	REX3	-0.426363	7.48749	1.07161	0.979736
YER068C-A	YER068C-A	-0.235134	7.57878	1.07092	0.979736
YLL048C	YBT1	0.15519	8.56642	1.07085	0.979736
YBR080C	SEC18	-2.08169	1.62803	1.07077	0.979736
YGL136C	MRM2	-0.494854	6.27146	1.07036	0.979736
YDR460W	TFB3	-2.08166	1.63294	1.0697	0.979736
YAR027W	UIP3	0.309842	6.72536	1.06931	0.979736
YNL143C	YNL143C	0.28634	7.27975	1.06924	0.979736
YBR214W	SDS24	0.264844	7.12668	1.06878	0.979736
YKL211C	TRP3	0.203056	7.59303	1.06827	0.979736
YFL020C	PAU5	-0.177006	8.42485	1.06793	0.979736
YFR042W	KEG1	-2.08154	1.62993	1.06568	0.979736
YHR161C	YAP1801	0.216687	7.92364	1.06499	0.979736
YLR335W	NUP2	0.2634	7.09696	1.06417	0.979736
YHR100C	GEP4	0.644735	5.84605	1.06276	0.979736
YER113C	TMN3	0.274646	7.16624	1.06216	0.979736
YDL095W	PMT1	0.64231	5.00373	1.06216	0.979736
YER110C	KAP123	-0.523912	4.84965	1.0611	0.979736
YGR084C	MRP13	-0.178485	8.35265	1.05823	0.979736
YCL014W	BUD3	-0.260834	7.73564	1.05639	0.979736
YJL079C	PRY1	0.195159	8.08689	1.05506	0.979736
YKR031C	SPO14	0.217129	7.32519	1.05402	0.979736
YPL173W	MRPL40	0.219487	8.09754	1.0537	0.979736
YAL029C	MYO4	0.280343	6.94679	1.05366	0.979736
YNR070W	PDR18	0.224341	8.41241	1.05123	0.979736
YPL192C	PRM3	0.185106	8.49598	1.05118	0.979736
YDR496C	PUF6	0.421647	6.07915	1.05099	0.979736
YKL004W	AUR1	1.53434	1.69668	1.05096	0.979736
YIL066C	RNR3	-0.160465	8.71742	1.05056	0.979736
YDL106C	PHO2	-1.22965	2.29733	1.04981	0.979736
YNL229C	URE2	0.526958	4.50545	1.0491	0.979736
YER152C	YER152C	0.168766	9.03533	1.04872	0.979736
YER073W	ALD5	-0.185209	7.82863	1.04796	0.979736
YBR090C	YBR090C	-0.227244	8.30415	1.04717	0.979736
YNL302C	RPS19B	-1.09132	2.21855	1.04698	0.979736
YML008C	ERG6	-0.941227	3.06347	1.04422	0.979736
YDR324C	UTP4	1.54058	1.63269	1.04388	0.979736
YJL203W	PRP21	1.54254	1.78684	1.0425	0.979736
YEL062W	NPR2	0.251494	7.61022	1.03967	0.979736
YER014W	HEM14	1.34733	1.93557	1.03905	0.979736
YFL013W-A	YFL013W-A	-0.169972	8.8863	1.03856	0.979736
YIL163C	YIL163C	-0.143247	8.70089	1.03829	0.979736
YPL152W	RRD2	-0.387732	6.14342	1.03797	0.979736
YGR264C	MES1	-1.54185	1.96292	1.03677	0.979736
YER119C	AVT6	-0.373007	7.62277	1.0367	0.979736
YOL151W	GRE2	0.121018	9.52942	1.03598	0.979736
YOR288C	MPD1	-0.122196	9.09655	1.03535	0.979736
YPR201W	ARR3	0.216004	8.58997	1.03502	0.979736
YER155C	BEM2	0.913671	2.32766	1.03262	0.979736
YDR515W	SLF1	0.193333	8.05767	1.03202	0.979736
YHR077C	NMD2	0.320589	6.18742	1.03129	0.979736
YJL131C	AIM23	-0.373218	6.73015	1.03098	0.979736
YKL011C	CCE1	-0.20448	7.49629	1.03051	0.979736
YGR129W	SYF2	0.189237	7.7859	1.02721	0.979736
YPR024W	YME1	0.268847	7.02327	1.02686	0.979736
YNL190W	YNL190W	-0.21404	7.83121	1.02588	0.979736
YDR174W	HMO1	0.69849	4.00943	1.02448	0.979736
YML121W	GTR1	0.445558	5.31524	1.02244	0.979736
YDR536W	STL1	0.217167	7.71404	1.02235	0.979736
YDR080W	VPS41	-1.16738	2.41503	1.02235	0.979736
YGL060W	YBP2	-0.402954	5.99457	1.02223	0.979736
YLR449W	FPR4	0.182783	8.01787	1.0215	0.979736
YGR285C	ZUO1	0.838677	4.67433	1.02138	0.979736
YPL023C	MET12	0.184282	7.80364	1.02074	0.979736
YML048W	GSF2	0.407437	6.13977	1.02063	0.979736
YIL088C	AVT7	0.162081	8.09473	1.01738	0.979736
YLR227C	ADY4	-0.226659	7.38521	1.01693	0.979736
YOR173W	DCS2	0.237111	7.52154	1.01481	0.979736
YER188W	YER188W	0.232473	7.89351	1.01443	0.979736
YKL145W	RPT1	1.52282	1.66509	1.01413	0.979736
YDR004W	RAD57	-0.403155	5.10883	1.01353	0.979736
YGR148C	RPL24B	-0.296238	6.37693	1.01337	0.979736
YBR126C	TPS1	-0.49463	3.83503	1.0125	0.979736
YER143W	DDI1	-0.146273	8.52743	1.01208	0.979736
YGR146C	ECL1	-0.217519	8.20771	1.01181	0.979736
YDL130W	RPP1B	0.338242	6.44174	1.01146	0.979736
YPL183W-A	RTC6	-0.293873	9.6715	1.01137	0.979736
YBR033W	EDS1	-0.16083	8.91419	1.01132	0.979736
YBR223C	TDP1	-0.232407	7.51941	1.00984	0.979736
YML031W	NDC1	-2.06167	1.62597	1.00928	0.979736
YDL155W	CLB3	-0.222314	7.91831	1.00752	0.979736
YMR269W	TMA23	-0.441537	4.38199	1.00624	0.979736
YLR352W	YLR352W	0.202068	8.24747	1.00405	0.979736
YOL058W	ARG1	-0.214781	7.6274	1.00207	0.979736
YDR433W	YDR433W	1.61164	1.56209	0.999204	0.979736
YHL020C	OPI1	0.437168	6.17044	0.998623	0.979736
YDR442W	YDR442W	0.372475	6.01823	0.998529	0.979736
YMR271C	URA10	-0.21351	8.16477	0.996645	0.979736
YNR062C	YNR062C	-0.261867	8.1788	0.995058	0.979736
YER081W	SER3	-0.195746	8.20176	0.992151	0.979736
YNL106C	INP52	0.207502	8.22498	0.99125	0.979736
YPR069C	SPE3	-0.833035	4.98586	0.989924	0.979736
YOR092W	ECM3	-0.521821	6.28287	0.989743	0.979736
YFR032C	RRT5	-0.19654	7.86035	0.988803	0.979736
YJR118C	ILM1	0.598853	3.61076	0.987541	0.979736
YCL055W	KAR4	0.199262	8.25663	0.987434	0.979736
YEL001C	IRC22	-0.116667	9.88086	0.986451	0.979736
YPL008W	CHL1	0.456142	4.79248	0.986075	0.979736
YNL096C	RPS7B	0.326308	6.41542	0.985338	0.979736
YMR119W	ASI1	0.135897	8.64933	0.984278	0.979736
YLR377C	FBP1	-0.345191	6.65983	0.981943	0.979736
YLR262C-A	TMA7	-0.208081	8.22994	0.981939	0.979736
YMR263W	SAP30	-0.519727	5.38665	0.981202	0.979736
YML108W	YML108W	0.197706	7.58486	0.980126	0.979736
YPR194C	OPT2	-0.202101	8.19078	0.979871	0.979736
YGR007W	ECT1	0.201311	7.58189	0.978991	0.979736
YOR274W	MOD5	0.251732	7.16283	0.977911	0.979736
YKL171W	NNK1	-0.23908	7.00868	0.977251	0.979736
YDR184C	ATC1	0.280141	7.30869	0.976444	0.979736
YOL114C	PTH4	-0.194583	7.3959	0.976116	0.979736
YML131W	YML131W	0.147563	8.63982	0.975405	0.979736
YLR170C	APS1	-0.239159	7.5828	0.974239	0.979736
YPR171W	BSP1	0.231714	7.68778	0.97322	0.979736
YDL216C	RRI1	0.221465	7.28411	0.972599	0.979736
YHR185C	PFS1	0.198675	7.77059	0.972397	0.979736
YDR492W	IZH1	-0.164624	8.28635	0.971597	0.979736
YNL256W	FOL1	-1.27282	1.88077	0.970308	0.979736
YLR395C	COX8	0.167575	8.10019	0.968707	0.979736
YBR281C	DUG2	0.302762	7.30962	0.968458	0.979736
YBL038W	MRPL16	-0.458597	8.2927	0.966357	0.979736
YML038C	YMD8	-0.192467	7.88822	0.965962	0.979736
YEL016C	NPP2	0.142517	8.45241	0.964889	0.979736
YMR062C	ARG7	-0.294709	6.56088	0.964708	0.979736
YLR371W	ROM2	0.417942	6.40601	0.964381	0.979736
YNL228W	YNL228W	-0.35792	6.351	0.963392	0.979736
YBL019W	APN2	-0.187057	8.49685	0.963343	0.979736
YLR126C	YLR126C	-0.169224	9.09297	0.962333	0.979736
YKL214C	YRA2	0.169241	7.95783	0.96208	0.979736
YPL114W	YPL114W	0.160472	8.14186	0.961626	0.979736
YJL055W	YJL055W	-0.424872	7.56629	0.961141	0.979736
YBL031W	SHE1	-0.226994	7.05903	0.958838	0.979736
YML061C	PIF1	0.288217	7.3941	0.958803	0.979736
YGL260W	YGL260W	-0.163115	8.17564	0.958527	0.979736
YML003W	YML003W	0.27108	7.97141	0.955431	0.979736
YJR068W	RFC2	1.32955	1.8798	0.953315	0.979736
YIL121W	QDR2	0.155881	7.98219	0.952959	0.979736
YCR082W	AHC2	0.177105	7.96555	0.95256	0.979736
YIL130W	ASG1	0.163483	9.03706	0.952194	0.979736
YAL058W	CNE1	0.460728	4.98805	0.951434	0.979736
YKR103W	NFT1	0.190228	8.87097	0.951421	0.979736
YPL141C	FRK1	-0.184746	7.80537	0.950819	0.979736
YJR078W	BNA2	-0.203113	7.85115	0.949425	0.979736
YMR234W	RNH1	-0.134262	8.84055	0.949174	0.979736
YDR165W	TRM82	-0.414884	6.04691	0.948126	0.979736
YOR338W	YOR338W	-0.203018	7.94646	0.94802	0.979736
YDR480W	DIG2	-0.223623	8.03439	0.94771	0.979736
YHR177W	YHR177W	-0.172078	8.13178	0.947511	0.979736
YPL019C	VTC3	-0.259857	7.32524	0.947488	0.979736
YGR137W	YGR137W	-0.223063	7.78306	0.946879	0.979736
YPR031W	NTO1	0.178628	8.47152	0.946858	0.979736
YLR023C	IZH3	-0.189632	8.26381	0.946388	0.979736
YPL105C	SYH1	-0.20908	8.2787	0.944504	0.979736
YIL035C	CKA1	-0.194867	8.20294	0.942409	0.979736
YAL034C	FUN19	0.248812	7.84263	0.942395	0.979736
YKR028W	SAP190	-0.253295	7.14451	0.941789	0.979736
YOL063C	CRT10	0.196714	7.7857	0.941081	0.979736
YDR078C	SHU2	-0.227285	7.35407	0.940542	0.979736
YGR272C	NA	-1.56351	2.14209	0.938403	0.979736
YIL009C-A	EST3	0.299681	6.4408	0.937855	0.979736
YDR441C	APT2	0.334304	6.03785	0.937116	0.979736
YLR422W	DCK1	-0.188153	7.90216	0.935895	0.979736
YPL161C	BEM4	-1.35898	2.32755	0.935174	0.979736
YMR019W	STB4	-0.281186	7.85682	0.935033	0.979736
YBR275C	RIF1	0.162511	8.99324	0.932835	0.979736
YOR243C	PUS7	0.229637	6.9231	0.932499	0.979736
YBR072W	HSP26	0.204935	7.91872	0.932368	0.979736
YDR358W	GGA1	-0.222465	7.66959	0.932064	0.979736
YOR321W	PMT3	-0.201174	7.99174	0.931279	0.979736
YER091C-A	YER091C-A	-0.396778	7.21215	0.930585	0.979736
YGR152C	RSR1	-0.374185	6.86414	0.930265	0.979736
YBR125C	PTC4	0.314077	7.06804	0.92796	0.979736
YJR148W	BAT2	0.194087	8.28132	0.927803	0.979736
YCR025C	YCR025C	0.233333	7.26704	0.927756	0.979736
YBR019C	GAL10	-0.215737	8.06167	0.927222	0.979736
YGR062C	COX18	-0.479433	6.73589	0.926521	0.979736
YDR006C	SOK1	0.395287	5.83121	0.924685	0.979736
YLR284C	ECI1	-0.142304	9.02889	0.924157	0.979736
YPL208W	RKM1	0.177701	8.05282	0.923532	0.979736
YNL014W	HEF3	-0.382034	6.54383	0.921209	0.979736
YFR056C	YFR056C	0.145805	9.11151	0.920839	0.979736
YNL338W	YNL338W	-0.233175	7.95826	0.919303	0.979736
YLR061W	RPL22A	0.569086	4.90243	0.918872	0.979736
YNL270C	ALP1	-0.202611	8.06005	0.916425	0.979736
YLR194C	YLR194C	-0.253641	7.91198	0.916404	0.979736
YDR061W	YDR061W	0.162778	7.94739	0.915985	0.979736
YDR208W	MSS4	-1.39912	2.06272	0.915057	0.979736
YLR286C	CTS1	-0.359697	7.71408	0.913883	0.979736
YDR522C	SPS2	-0.217847	8.58444	0.913476	0.979736
YLL032C	YLL032C	0.207121	8.38514	0.912208	0.979736
YCL057W	PRD1	-0.170275	8.71771	0.911862	0.979736
YKL070W	YKL070W	-0.166317	9.03301	0.909925	0.979736
YKR054C	DYN1	-0.442998	6.40682	0.909832	0.979736
YHR139C	SPS100	-0.161308	8.93943	0.907815	0.979736
YGL074C	YGL074C	-1.42401	1.98891	0.906581	0.979736
YER059W	PCL6	0.354839	5.45569	0.906564	0.979736
YLR095C	IOC2	-0.200908	7.991	0.906269	0.979736
YCL032W	STE50	-0.376367	8.58121	0.905757	0.979736
YBR045C	GIP1	-0.154444	8.73082	0.905293	0.979736
YHR091C	MSR1	0.448485	5.407	0.904797	0.979736
YEL046C	GLY1	1.60024	1.98423	0.903466	0.979736
YDR503C	LPP1	-0.128083	9.14554	0.902869	0.979736
YHL029C	OCA5	0.218486	7.28149	0.902564	0.979736
YDR274C	YDR274C	-0.172014	8.91805	0.901957	0.979736
YDR300C	PRO1	1.00767	2.90685	0.900924	0.979736
YKR051W	YKR051W	0.298592	6.60597	0.900849	0.979736
YDR232W	HEM1	-1.48442	1.93572	0.899737	0.979736
YHR171W	ATG7	-0.169027	8.55755	0.898952	0.979736
YOL155C	HPF1	0.13698	9.20499	0.898858	0.979736
YBL100C	YBL100C	0.388124	6.65616	0.898843	0.979736
YOL001W	PHO80	-0.390528	5.87695	0.898561	0.979736
YDL088C	ASM4	0.160445	8.64006	0.896634	0.979736
YGL248W	PDE1	0.143564	8.85234	0.89632	0.979736
YMR120C	ADE17	-0.141809	8.95449	0.894552	0.979736
YNL224C	SQS1	0.226305	7.93914	0.893422	0.979736
YJL124C	LSM1	0.53472	3.48885	0.892767	0.979736
YGL082W	YGL082W	-0.177401	7.91708	0.892171	0.979736
YHR021C	RPS27B	-0.832134	3.06044	0.891845	0.979736
YML115C	VAN1	0.765516	4.62465	0.891464	0.979736
YHR081W	LRP1	0.55749	3.2004	0.891262	0.979736
YIL024C	YIL024C	-0.169802	9.03575	0.890737	0.979736
YLR192C	HCR1	0.930352	2.38732	0.889458	0.979736
YLR285W	NNT1	-0.198297	8.03428	0.889174	0.979736
YPL034W	YPL034W	-0.125364	9.30397	0.889101	0.979736
YKR099W	BAS1	0.204241	8.77524	0.886916	0.979736
YLR403W	SFP1	0.98345	2.23276	0.885131	0.979736
YJL164C	TPK1	0.266244	8.13209	0.885126	0.979736
YJR066W	TOR1	0.204532	7.34464	0.884175	0.979736
YMR116C	ASC1	0.394587	5.27162	0.884052	0.979736
YBR183W	YPC1	-0.157972	8.78338	0.883896	0.979736
YJR099W	YUH1	-0.188285	8.60561	0.883678	0.979736
YDR206W	EBS1	-0.375043	6.48961	0.882616	0.979736
YKR013W	PRY2	0.226883	7.51866	0.882448	0.979736
YPL110C	GDE1	-0.197994	7.81985	0.88207	0.979736
YDL237W	AIM6	0.2472	7.21878	0.881393	0.979736
YPR002W	PDH1	0.355109	6.13927	0.878913	0.979736
YHL047C	ARN2	0.151597	8.97715	0.878807	0.979736
YNR018W	RCF2	-0.183435	7.75824	0.878345	0.979736
YNR014W	YNR014W	-0.226793	7.30306	0.878333	0.979736
YGL044C	RNA15	1.50553	1.55891	0.87788	0.979736
YCR099C	YCR099C	0.268617	7.5436	0.877641	0.979736
YDR379W	RGA2	-0.408823	6.93712	0.875511	0.979736
YER137C	YER137C	-0.190967	7.70987	0.874527	0.979736
YBL079W	NUP170	0.428471	4.87088	0.873341	0.979736
YOR302W	YOR302W	-0.136888	9.06939	0.872322	0.979736
YPL158C	AIM44	0.186901	8.80115	0.871153	0.979736
YGL224C	SDT1	-0.500654	4.52503	0.869911	0.979736
YIL114C	POR2	0.161641	8.28782	0.867859	0.979736
YGL016W	KAP122	0.288774	6.71443	0.867576	0.979736
YOR196C	LIP5	-0.28987	6.44774	0.865754	0.979736
YNL180C	RHO5	0.551992	3.51612	0.86372	0.979736
YGL132W	YGL132W	-0.188838	9.0515	0.862662	0.979736
YAL037W	YAL037W	0.302042	7.00807	0.861216	0.979736
YGR259C	YGR259C	0.352987	6.03671	0.861204	0.979736
YMR309C	NIP1	0.430318	4.43618	0.861119	0.979736
YMR095C	SNO1	-0.379685	7.11008	0.860239	0.979736
YBR185C	MBA1	-0.143159	8.52041	0.860124	0.979736
YGL215W	CLG1	-0.401518	6.15056	0.859783	0.979736
YLR435W	TSR2	0.633331	3.19178	0.859593	0.979736
YPR197C	YPR197C	0.455226	6.93732	0.859273	0.979736
YKL081W	TEF4	-0.168771	7.98733	0.859005	0.979736
YJL159W	HSP150	0.20022	9.0087	0.858962	0.979736
YIR004W	DJP1	0.17228	8.09526	0.857403	0.979736
YOR222W	ODC2	-0.15979	8.7386	0.856585	0.979736
YIL113W	SDP1	-0.235216	7.58857	0.854886	0.979736
YNR024W	MPP6	-0.210975	7.90011	0.854265	0.979736
YOR023C	AHC1	0.184964	8.00064	0.853768	0.979736
YOR284W	HUA2	-0.19348	8.18575	0.853437	0.979736
YOR357C	SNX3	0.188761	7.86089	0.852828	0.979736
YML111W	BUL2	-0.441146	7.23066	0.851741	0.979736
YMR109W	MYO5	-0.168244	8.77103	0.851459	0.979736
YDR334W	SWR1	-0.313572	6.12824	0.85129	0.979736
YPL167C	REV3	-0.207	7.7377	0.850707	0.979736
YKL164C	PIR1	-0.175355	7.97534	0.849875	0.979736
YJR037W	YJR037W	-0.153395	9.06368	0.849676	0.979736
YLR433C	CNA1	-0.17616	7.76709	0.849593	0.979736
YPR059C	YPR059C	-0.274832	7.41415	0.849055	0.979736
YLR250W	SSP120	-0.177252	8.04036	0.848766	0.979736
YIL052C	RPL34B	0.281487	5.90104	0.84822	0.979736
YPR144C	NOC4	-1.59735	1.59563	0.846747	0.979736
YLR233C	EST1	0.449137	5.19421	0.84665	0.979736
YJL080C	SCP160	-0.386581	4.73699	0.84629	0.979736
YGL179C	TOS3	0.261234	7.31875	0.846097	0.979736
YNL094W	APP1	-0.110517	9.78457	0.846068	0.979736
YNL205C	YNL205C	-0.261228	6.69646	0.845736	0.979736
YDR362C	TFC6	-1.60209	1.56217	0.84571	0.979736
YPR041W	TIF5	-1.607	1.52735	0.844585	0.979736
YIL031W	ULP2	-1.60701	1.52728	0.844582	0.979736
YDR463W	STP1	-0.25598	6.99609	0.844352	0.979736
YOR227W	HER1	-0.401625	7.11462	0.844044	0.979736
YDL065C	PEX19	0.29821	6.1691	0.843742	0.979736
[truncated: 3,928 more rows]
